# Supplementary material for: ﻿Five new species of the Pholcusphungiformes species group (Araneae, Pholcidae) from South Korea
Source: Zookeys. 2023 Sep 4;1178:97–114. doi: 10.3897/zookeys.1178.104780 (PMC10843697; doi:10.3897/zookeys.1178.104780)
Supplement: XML Treatment for Pholcus duryun [file zookeys.1178.104780-treatment2.xml]

<!DOCTYPE tp:taxon-treatment
  PUBLIC "-//TaxonX//DTD Taxonomic Treatment Publishing DTD v0 20100105//EN" "tax-treatment-NSO.dtd">
<tp:taxon-treatment xmlns:tp="http://www.plazi.org/taxpub"><tp:treatment-meta><kwd-group><label>Taxon classification</label><kwd>
                <named-content content-type="kingdom">Animalia</named-content>
              </kwd></kwd-group><mixed-citation publication-type="journal"><person-group><name><surname>Jang</surname><given-names>Chang Moon</given-names></name><name><surname>Bae</surname><given-names>Yang Seop</given-names></name><name><surname>Lee</surname><given-names>Sue Yeon</given-names></name><name><surname>Yoo</surname><given-names>Jung Sun</given-names></name><name><surname>Kim</surname><given-names>Seung Tae</given-names></name></person-group><article-title>﻿Five new species of the <italic><tp:taxon-name><tp:taxon-name-part taxon-name-part-type="genus" reg="Pholcus">Pholcus</tp:taxon-name-part><tp:taxon-name-part taxon-name-part-type="species" reg="phungiformes">phungiformes</tp:taxon-name-part></tp:taxon-name></italic> species group (<tp:taxon-name><tp:taxon-name-part taxon-name-part-type="order">Araneae</tp:taxon-name-part></tp:taxon-name>, <tp:taxon-name><tp:taxon-name-part taxon-name-part-type="family">Pholcidae</tp:taxon-name-part></tp:taxon-name>) from South Korea</article-title><source>Zookeys</source><day>04</day><month>09</month><year>2023</year><volume>1178</volume><fpage>97</fpage><lpage>114</lpage><pub-id pub-id-type="doi">10.3897/zookeys.1178.104780</pub-id></mixed-citation></tp:treatment-meta><tp:nomenclature><label>﻿</label><tp:taxon-name>
              <object-id xmlns:xlink="http://www.w3.org/1999/xlink" content-type="arpha" xlink:type="simple">B2CA1C19-3338-568C-A5F5-8C1D052C41D0</object-id>
              <tp:taxon-name-part taxon-name-part-type="genus" reg="Pholcus">Pholcus</tp:taxon-name-part>
              <tp:taxon-name-part taxon-name-part-type="species" reg="duryun">duryun</tp:taxon-name-part>
              <object-id xmlns:xlink="http://www.w3.org/1999/xlink" content-type="zoobank" xlink:type="simple">https://zoobank.org/83A070B1-B32E-4D63-B6CC-8CC1685F9B91</object-id>
            </tp:taxon-name><tp:taxon-status xmlns:xlink="http://www.w3.org/1999/xlink" xlink:type="simple">sp. nov.</tp:taxon-status><xref ref-type="fig" rid="F2">Figs 2</xref><xref ref-type="fig" rid="F8">, 8A</xref></tp:nomenclature><tp:treatment-sec sec-type="material" id="SECID0ENAAE"><title>Material examined.</title><p><bold><italic>Holotype</italic></bold>: South Korea • ♂; Jeollanam-do, Haenam-gun, Samsan-myeon, Daeheungsa-gil, Mt. Duryunsan; <named-content xmlns:xlink="http://www.w3.org/1999/xlink" content-type="dwc:verbatimCoordinates" xlink:type="simple"><named-content content-type="geo-json" specific-use="{&#34;type&#34;:&#34;Point&#34;,&#34;coordinates&#34;:[126.616667,34.493333]}" id="NCID0E2AAE" xlink:type="simple">34°29.6'N, 126°37.0'E</named-content></named-content>, 88 m; 7 August 2019; S.T. Kim &amp; S.Y. Lee leg.; <named-content xmlns:xlink="http://www.w3.org/1999/xlink" content-type="dwc:institutional_code" xlink:title="National Institute of Biological Resources, Incheon, South Korea" xlink:href="http://grbio.org/institution/national-institute-biological-resources-0" xlink:type="simple">NIBR</named-content> #NUHGIV0000000001. <bold><italic>Paratypes</italic></bold>: South Korea • 2♂♂ and 6♀♀ same data as for holotype; <named-content xmlns:xlink="http://www.w3.org/1999/xlink" content-type="dwc:institutional_code" xlink:title="National Institute of Biological Resources, Incheon, South Korea" xlink:href="http://grbio.org/institution/national-institute-biological-resources-0" xlink:type="simple">NIBR</named-content> #NUHGIV0000000004–11.</p></tp:treatment-sec><tp:treatment-sec sec-type="diagnosis" id="SECID0ELBAE"><title>Diagnosis.</title><p><italic><tp:taxon-name><tp:taxon-name-part taxon-name-part-type="genus" reg="Pholcus">Pholcus</tp:taxon-name-part><tp:taxon-name-part taxon-name-part-type="species" reg="duryun">duryun</tp:taxon-name-part></tp:taxon-name></italic> sp. nov. is similar to <italic><tp:taxon-name><tp:taxon-name-part taxon-name-part-type="genus" reg="Pholcus">P.</tp:taxon-name-part><tp:taxon-name-part taxon-name-part-type="species" reg="extumidus">extumidus</tp:taxon-name-part></tp:taxon-name></italic> Paik, 1978 in the shape of the genital organ and body appearance but can be easily distinguished from the latter by the combination of the following characters: male - trochanter with short retrolatero-ventral apophysis; palpal tibia with quadrangular prolatero-ventral modification (Fig. <xref ref-type="fig" rid="F2">2H</xref>); uncus with rather smooth edge (Fig. <xref ref-type="fig" rid="F2">2H</xref>); procursus with triangular prolateral apophysis (numbered 1 in Fig. <xref ref-type="fig" rid="F2">2H–J</xref>) and slightly curved ventrodistal apophysis (numbered 2 in Fig. <xref ref-type="fig" rid="F2">2H–J</xref>) vs trochanter with long retrolatero-ventral apophysis; palpal tibia with semicircular prolatero-ventral modification; uncus with distinctive serrated edge; procursus with claw-shaped prolateral apophysis and strongly curved ventrodistal apophysis in <italic><tp:taxon-name><tp:taxon-name-part taxon-name-part-type="genus" reg="Pholcus">P.</tp:taxon-name-part><tp:taxon-name-part taxon-name-part-type="species" reg="extumidus">extumidus</tp:taxon-name-part></tp:taxon-name></italic> (<xref ref-type="bibr" rid="B9">Paik 1978</xref>: 123, figs 47–49). Female - epigynum with straight anterior arch, median portion narrowly depressed postero-medially, and pore plates longitudinal (Fig. <xref ref-type="fig" rid="F2">2E</xref>) vs epigynum with recurved anterior arch, median portion broadly depressed postero-medially, and pore plates slanted in <italic><tp:taxon-name><tp:taxon-name-part taxon-name-part-type="genus" reg="Pholcus">P.</tp:taxon-name-part><tp:taxon-name-part taxon-name-part-type="species" reg="extumidus">extumidus</tp:taxon-name-part></tp:taxon-name></italic> (<xref ref-type="bibr" rid="B9">Paik 1978</xref>: 123, figs 52–54).</p><fig id="F2" position="float" orientation="portrait"><object-id xmlns:xlink="http://www.w3.org/1999/xlink" content-type="doi" xlink:type="simple">10.3897/zookeys.1178.104780.figure2</object-id><object-id xmlns:xlink="http://www.w3.org/1999/xlink" content-type="arpha" xlink:type="simple">FE258F1D-7661-53B2-A0B2-0DCDB7A1C205</object-id><label>Figure 2.</label><caption><p><italic><tp:taxon-name><tp:taxon-name-part taxon-name-part-type="genus" reg="Pholcus">Pholcus</tp:taxon-name-part><tp:taxon-name-part taxon-name-part-type="species" reg="duryun">duryun</tp:taxon-name-part></tp:taxon-name></italic> sp. nov., holotype male (<bold>A, C, D, H–K</bold>) and paratype female (<bold>B, E–G</bold>) <bold>A, B</bold> habitus <bold>C, D</bold> chelicerae (<bold>C</bold> frontal view <bold>D</bold> lateral view) <bold>E, F</bold> epigynum (<bold>E</bold> ventral view <bold>F</bold> lateral view) <bold>G</bold> internal genitalia, dorsal view <bold>H–J</bold> palp (1 = prolateral apophysis, 2 = ventrodistal apophysis <bold>H</bold> prolateral view <bold>I</bold> frontal view <bold>J</bold> retrolateral view) <bold>K</bold> bulbal processes. Abbreviations: Aa = anterior arch of epigynum, B = bulb, DA = distal apophysis, E = embolus, FA = frontal apophysis, PA = proximo-lateral apophysis, PP = pore plate, Pr = procursus, Pvm = prolatero-ventral modification, U = uncus. Scale bars in mm.</p></caption><graphic xmlns:xlink="http://www.w3.org/1999/xlink" xlink:href="zookeys-1178-097_article-104780__-g002.jpg" position="float" orientation="portrait" xlink:type="simple" id="oo_901061.jpg"><uri content-type="original_file" xlink:type="simple">https://binary.pensoft.net/fig/901061</uri></graphic></fig></tp:treatment-sec><tp:treatment-sec sec-type="description" id="SECID0EPFAE"><title>Description.</title><p><bold>Male</bold> (holotype). Habitus as in Fig. <xref ref-type="fig" rid="F2">2A</xref>. Total length 5.60. Carapace: 1.74 long/1.79 wide. Eyes: AER 0.62, PER 0.68, <abbrev xmlns:xlink="http://www.w3.org/1999/xlink" xlink:title="anterior lateral eye" id="ABBRID0E2FAE" xlink:type="simple">ALE</abbrev> 0.16, <abbrev xmlns:xlink="http://www.w3.org/1999/xlink" xlink:title="anterior median eye" id="ABBRID0E6FAE" xlink:type="simple">AME</abbrev> 0.12, <abbrev xmlns:xlink="http://www.w3.org/1999/xlink" xlink:title="posterior lateral eye" id="ABBRID0EDGAE" xlink:type="simple">PLE</abbrev> 0.17, <abbrev xmlns:xlink="http://www.w3.org/1999/xlink" xlink:title="posterior median eye" id="ABBRID0EHGAE" xlink:type="simple">PME</abbrev> 0.15, <abbrev xmlns:xlink="http://www.w3.org/1999/xlink" xlink:title="distance between ALE-PLE" id="ABBRID0ELGAE" xlink:type="simple">ALE-PLE</abbrev> contiguous, <abbrev xmlns:xlink="http://www.w3.org/1999/xlink" xlink:title="distance between ALE-AME" id="ABBRID0EPGAE" xlink:type="simple">ALE-AME</abbrev> 0.05, <abbrev xmlns:xlink="http://www.w3.org/1999/xlink" xlink:title="distance between AMEs" id="ABBRID0ETGAE" xlink:type="simple">AME-AME</abbrev> 0.04, <abbrev xmlns:xlink="http://www.w3.org/1999/xlink" xlink:title="distance between AME-PME" id="ABBRID0EXGAE" xlink:type="simple">AME-PME</abbrev> 0.06, <abbrev xmlns:xlink="http://www.w3.org/1999/xlink" xlink:title="posterior median eye" id="ABBRID0E2GAE" xlink:type="simple">PME</abbrev>-<abbrev xmlns:xlink="http://www.w3.org/1999/xlink" xlink:title="posterior lateral eye" id="ABBRID0E6GAE" xlink:type="simple">PLE</abbrev> 0.04, <abbrev xmlns:xlink="http://www.w3.org/1999/xlink" xlink:title="distance between PMEs in the eye region" id="ABBRID0EDHAE" xlink:type="simple">PME-PME</abbrev> 0.24. Chelicera: 0.95 long/0.27 wide. Endite: 0.51 long/0.34 wide. Labium: 0.32 long/0.39 wide. Sternum: 0.80 long/1.15 wide. Legs: I 44.27 (11.38, 0.64, 11.43, 18.43, 2.39), II 29.80 (8.18, 0.69, 7.55, 11.83, 1.55), III 20.68 (6.11, 0.59, 5.08, 7.75, 1.15), IV 27.15 (7.91, 0.65, 6.90, 10.29, 1.40), tibia I <abbrev xmlns:xlink="http://www.w3.org/1999/xlink" xlink:title="length/diameter in the leg measurement" id="ABBRID0EHHAE" xlink:type="simple">L/d</abbrev> 60. Palp: 4.05 (0.80, 0.38, 1.27, -, 1.60). Abdomen: 3.65 long/1.92 wide.</p><p>Carapace pale yellowish brown, cephalic region with a pale blackish brown median band, thoracic region with pale blackish brown radial and marginal bands (Fig. <xref ref-type="fig" rid="F2">2A</xref>). Chelicera with three apophyses; blunt proximo-lateral apophysis slightly protruding diagonally upward out of chelicera, small and blunt frontal apophysis protruding forward, and thick and pointed distal apophysis slightly protruding diagonally downward (Fig. <xref ref-type="fig" rid="F2">2C, D</xref>). Legs yellowish brown, retrolateral trichobothrium on tibia I at 8% proximally, tarsus I with 30 pseudosegments, femora, tibiae, and metatarsi with one or two pale blackish brown proximal and distal annuli, leg formula I-II-IV-III.</p><p>Abdomen elliptical, pale grayish brown with a long cardiac pattern and many blackish brown irregular spots (Fig. <xref ref-type="fig" rid="F2">2A</xref>). Palp (Fig. <xref ref-type="fig" rid="F2">2H–K</xref>): trochanter with blunt finger-shaped retrolatero-ventral apophysis, much shorter than femur; palpal tibia with a quadrangular prolatero-ventral modification (Fig. <xref ref-type="fig" rid="F2">2H</xref>); bulb pale yellowish brown, pocket-shaped; uncus dark blackish brown and almost rectangular with round and truncated sides having fine scales, edge rather smooth, pseudo-appendix absent; embolus weakly sclerotized and cut off-shaped with some semitransparent fringed distal processes, thick and long, curved (Fig. <xref ref-type="fig" rid="F2">2H, K</xref>); procursus large and long, brown with blackish brown margin, large ventral knee roundly swollen and strongly curved, two distal apophyses present, prolateral apophysis triangular with a pointed tip (numbered 1 in Fig. <xref ref-type="fig" rid="F2">2H–J</xref>) and ventrodistal apophysis long with a pointed tip (numbered 2 in Fig. <xref ref-type="fig" rid="F2">2H–J</xref>), one thin and short dorsal spine present (Fig. <xref ref-type="fig" rid="F8">8A</xref>).</p><p><bold>Female</bold> (paratype). General appearance similar to male, habitus as in Fig. <xref ref-type="fig" rid="F2">2B</xref>. Total length 5.72. Carapace: 1.69 long/1.74 wide. Eyes: AER 0.60, PER 0.67, <abbrev xmlns:xlink="http://www.w3.org/1999/xlink" xlink:title="anterior lateral eye" id="ABBRID0E2IAE" xlink:type="simple">ALE</abbrev> 0.13, <abbrev xmlns:xlink="http://www.w3.org/1999/xlink" xlink:title="anterior median eye" id="ABBRID0E6IAE" xlink:type="simple">AME</abbrev> 0.12, <abbrev xmlns:xlink="http://www.w3.org/1999/xlink" xlink:title="posterior lateral eye" id="ABBRID0EDJAE" xlink:type="simple">PLE</abbrev> 0.17, <abbrev xmlns:xlink="http://www.w3.org/1999/xlink" xlink:title="posterior median eye" id="ABBRID0EHJAE" xlink:type="simple">PME</abbrev> 0.14, <abbrev xmlns:xlink="http://www.w3.org/1999/xlink" xlink:title="distance between ALE-PLE" id="ABBRID0ELJAE" xlink:type="simple">ALE-PLE</abbrev> contiguous, <abbrev xmlns:xlink="http://www.w3.org/1999/xlink" xlink:title="distance between ALE-AME" id="ABBRID0EPJAE" xlink:type="simple">ALE-AME</abbrev> 0.04, <abbrev xmlns:xlink="http://www.w3.org/1999/xlink" xlink:title="distance between AMEs" id="ABBRID0ETJAE" xlink:type="simple">AME-AME</abbrev> 0.04, <abbrev xmlns:xlink="http://www.w3.org/1999/xlink" xlink:title="distance between AME-PME" id="ABBRID0EXJAE" xlink:type="simple">AME-PME</abbrev> 0.06, <abbrev xmlns:xlink="http://www.w3.org/1999/xlink" xlink:title="posterior median eye" id="ABBRID0E2JAE" xlink:type="simple">PME</abbrev>-<abbrev xmlns:xlink="http://www.w3.org/1999/xlink" xlink:title="posterior lateral eye" id="ABBRID0E6JAE" xlink:type="simple">PLE</abbrev> 0.04, <abbrev xmlns:xlink="http://www.w3.org/1999/xlink" xlink:title="distance between PMEs in the eye region" id="ABBRID0EDKAE" xlink:type="simple">PME-PME</abbrev> 0.22. Chelicera: 0.83 long/0.27 wide. Endite: 0.55 long/0.31 wide. Labium: 0.30 long/0.37 wide. Sternum: 0.83 long/1.03 wide. Legs: I 34.95 (8.65, 0.65, 8.81, 14.52, 2.32), II 24.17 (6.57, 0.66, 6.03, 9.38, 1.53), III 17.67 (5.11, 0.61, 4.24, 6.58, 1.13), IV 23.80 (6.67, 0.63, 5.89, 9.19, 1.42), tibia I <abbrev xmlns:xlink="http://www.w3.org/1999/xlink" xlink:title="length/diameter in the leg measurement" id="ABBRID0EHKAE" xlink:type="simple">L/d</abbrev> 42. Palp: 1.27 (0.39, 0.18, 0.24, -, 0.46). Abdomen: 3.74 long/1.72 wide. Epigynum: 0.95 wide.</p><p>Legs yellowish brown, femora, tibiae, and metatarsi with one or two pale blackish brown proximal and distal annuli, leg formula I-II-IV-III. Epigynum (Fig. <xref ref-type="fig" rid="F2">2E, F</xref>): sclerotized, anterior epigynal plate strongly protruding, anterior arch with median portion straight, anterior epigynal plate and posterior epigynal plate far apart, both sides of median portion sclerotized postero-ventrally; small and short knob with a blunt tip. Internal genitalia (Fig. <xref ref-type="fig" rid="F2">2G</xref>): pore plates roundly triangular, longitudinal, and moderately far apart from each other.</p></tp:treatment-sec><tp:treatment-sec sec-type="variation" id="SECID0EVKAE"><title>Variation.</title><p>Tibia I in two paratype males (<named-content xmlns:xlink="http://www.w3.org/1999/xlink" content-type="dwc:institutional_code" xlink:title="National Institute of Biological Resources, Incheon, South Korea" xlink:href="http://grbio.org/institution/national-institute-biological-resources-0" xlink:type="simple">NIBR</named-content> #NUHGIV0000000004–05): 11.24, missing. Tibia I in other five paratype females (<named-content xmlns:xlink="http://www.w3.org/1999/xlink" content-type="dwc:institutional_code" xlink:title="National Institute of Biological Resources, Incheon, South Korea" xlink:href="http://grbio.org/institution/national-institute-biological-resources-0" xlink:type="simple">NIBR</named-content> #NUHGIV0000000007–11): 8.66 ± 0.44 (8.84, 8.83, 9.21, 8.10, 8.34).</p></tp:treatment-sec><tp:treatment-sec sec-type="habitat" id="SECID0EDLAE"><title>Habitat.</title><p>Rock walls and under rocks in a mountainous mixed forest (Fig. <xref ref-type="fig" rid="F1">1B</xref>).</p></tp:treatment-sec><tp:treatment-sec sec-type="distribution" id="SECID0ENLAE"><title>Distribution.</title><p>South Korea (Mt. Duryunsan, Jeollanam-do) (Fig. <xref ref-type="fig" rid="F1">1A</xref>).</p></tp:treatment-sec><tp:treatment-sec sec-type="etymology" id="SECID0EXLAE"><title>Etymology.</title><p>The specific name is a noun in apposition referring to the type locality, Mt. Duryunsan.</p></tp:treatment-sec><tp:treatment-sec><!--Section generated to contain objects referenced in tp:taxon-treatment.--><fig id="F8" position="float" orientation="portrait"><object-id xmlns:xlink="http://www.w3.org/1999/xlink" content-type="doi" xlink:type="simple">10.3897/zookeys.1178.104780.figure8</object-id><object-id xmlns:xlink="http://www.w3.org/1999/xlink" content-type="arpha" xlink:type="simple">7D7BDE1A-CC38-54B1-9844-280582175820</object-id><label>Figure 8.</label><caption><p>Dorsal spines of procursus <bold>A</bold><italic><tp:taxon-name><tp:taxon-name-part taxon-name-part-type="genus" reg="Pholcus">Pholcus</tp:taxon-name-part><tp:taxon-name-part taxon-name-part-type="species" reg="duryun">duryun</tp:taxon-name-part></tp:taxon-name></italic> sp. nov. <bold>B</bold><italic><tp:taxon-name><tp:taxon-name-part taxon-name-part-type="genus" reg="Pholcus">Pholcus</tp:taxon-name-part><tp:taxon-name-part taxon-name-part-type="species" reg="hwaam">hwaam</tp:taxon-name-part></tp:taxon-name></italic> sp. nov. <bold>C</bold><italic><tp:taxon-name><tp:taxon-name-part taxon-name-part-type="genus" reg="Pholcus">Pholcus</tp:taxon-name-part><tp:taxon-name-part taxon-name-part-type="species" reg="mohang">mohang</tp:taxon-name-part></tp:taxon-name></italic> sp. nov. <bold>D</bold><italic><tp:taxon-name><tp:taxon-name-part taxon-name-part-type="genus" reg="Pholcus">Pholcus</tp:taxon-name-part><tp:taxon-name-part taxon-name-part-type="species" reg="worak">worak</tp:taxon-name-part></tp:taxon-name></italic> sp. nov. <bold>E</bold><italic><tp:taxon-name><tp:taxon-name-part taxon-name-part-type="genus" reg="Pholcus">Pholcus</tp:taxon-name-part><tp:taxon-name-part taxon-name-part-type="species" reg="yangpyeong">yangpyeong</tp:taxon-name-part></tp:taxon-name></italic> sp. nov. (<bold>A, D</bold> prolateral view <bold>B, C, E</bold> frontal view, arrows indicate dorsal spines). Scale bars: 0.3 mm.</p></caption><graphic xmlns:xlink="http://www.w3.org/1999/xlink" xlink:href="zookeys-1178-097_article-104780__-g008.jpg" position="float" orientation="portrait" xlink:type="simple" id="oo_901067.jpg"><uri content-type="original_file" xlink:type="simple">https://binary.pensoft.net/fig/901067</uri></graphic></fig><fig id="F1" position="float" orientation="portrait"><object-id xmlns:xlink="http://www.w3.org/1999/xlink" content-type="doi" xlink:type="simple">10.3897/zookeys.1178.104780.figure1</object-id><object-id xmlns:xlink="http://www.w3.org/1999/xlink" content-type="arpha" xlink:type="simple">14BC1092-0007-5668-8FF7-312C6DF4790F</object-id><label>Figure 1.</label><caption><p>Distribution map and habitats of new <italic><tp:taxon-name><tp:taxon-name-part taxon-name-part-type="genus" reg="Pholcus">Pholcus</tp:taxon-name-part></tp:taxon-name></italic> spiders <bold>A</bold> distribution of the new <italic><tp:taxon-name><tp:taxon-name-part taxon-name-part-type="genus" reg="Pholcus">Pholcus</tp:taxon-name-part></tp:taxon-name></italic> spiders in South Korea <bold>B</bold> habitat of <italic><tp:taxon-name><tp:taxon-name-part taxon-name-part-type="genus" reg="Pholcus">Pholcus</tp:taxon-name-part><tp:taxon-name-part taxon-name-part-type="species" reg="duryun">duryun</tp:taxon-name-part></tp:taxon-name></italic> sp. nov. <bold>C</bold> habitat of <italic><tp:taxon-name><tp:taxon-name-part taxon-name-part-type="genus" reg="Pholcus">Pholcus</tp:taxon-name-part><tp:taxon-name-part taxon-name-part-type="species" reg="hwaam">hwaam</tp:taxon-name-part></tp:taxon-name></italic> sp. nov. <bold>D</bold> habitat of <italic><tp:taxon-name><tp:taxon-name-part taxon-name-part-type="genus" reg="Pholcus">Pholcus</tp:taxon-name-part><tp:taxon-name-part taxon-name-part-type="species" reg="mohang">mohang</tp:taxon-name-part></tp:taxon-name></italic> sp. nov. <bold>E</bold> habitat of <italic><tp:taxon-name><tp:taxon-name-part taxon-name-part-type="genus" reg="Pholcus">Pholcus</tp:taxon-name-part><tp:taxon-name-part taxon-name-part-type="species" reg="worak">worak</tp:taxon-name-part></tp:taxon-name></italic> sp. nov. <bold>F</bold> habitat of <italic><tp:taxon-name><tp:taxon-name-part taxon-name-part-type="genus" reg="Pholcus">Pholcus</tp:taxon-name-part><tp:taxon-name-part taxon-name-part-type="species" reg="yangpyeong">yangpyeong</tp:taxon-name-part></tp:taxon-name></italic> sp. nov.</p></caption><graphic xmlns:xlink="http://www.w3.org/1999/xlink" xlink:href="zookeys-1178-097_article-104780__-g001.jpg" position="float" orientation="portrait" xlink:type="simple" id="oo_901060.jpg"><uri content-type="original_file" xlink:type="simple">https://binary.pensoft.net/fig/901060</uri></graphic></fig></tp:treatment-sec><ref-list><ref id="B9"><mixed-citation xmlns:xlink="http://www.w3.org/1999/xlink" xlink:type="simple"><person-group><name name-style="western"><surname>Paik</surname><given-names>KY</given-names></name></person-group> (<year>1978</year>) <article-title>The <tp:taxon-name><tp:taxon-name-part taxon-name-part-type="family">Pholcidae</tp:taxon-name-part></tp:taxon-name> (<tp:taxon-name><tp:taxon-name-part taxon-name-part-type="order">Araneae</tp:taxon-name-part></tp:taxon-name>) of Korea.</article-title><source>Educational Journal Kyungpook University Korea</source><volume>20</volume>: <fpage>113</fpage>–<lpage>135</lpage>.</mixed-citation></ref></ref-list></tp:taxon-treatment>
