# Supplementary material for: ﻿Five new species of the Pholcusphungiformes species group (Araneae, Pholcidae) from South Korea
Source: Zookeys. 2023 Sep 4;1178:97–114. doi: 10.3897/zookeys.1178.104780 (PMC10843697; doi:10.3897/zookeys.1178.104780)
Supplement: XML Treatment for Pholcus hwaam [file zookeys.1178.104780-treatment3.xml]

<!DOCTYPE tp:taxon-treatment
  PUBLIC "-//TaxonX//DTD Taxonomic Treatment Publishing DTD v0 20100105//EN" "tax-treatment-NSO.dtd">
<tp:taxon-treatment xmlns:tp="http://www.plazi.org/taxpub"><tp:treatment-meta><kwd-group><label>Taxon classification</label><kwd>
                <named-content content-type="kingdom">Animalia</named-content>
              </kwd></kwd-group><mixed-citation publication-type="journal"><person-group><name><surname>Jang</surname><given-names>Chang Moon</given-names></name><name><surname>Bae</surname><given-names>Yang Seop</given-names></name><name><surname>Lee</surname><given-names>Sue Yeon</given-names></name><name><surname>Yoo</surname><given-names>Jung Sun</given-names></name><name><surname>Kim</surname><given-names>Seung Tae</given-names></name></person-group><article-title>﻿Five new species of the <italic><tp:taxon-name><tp:taxon-name-part taxon-name-part-type="genus" reg="Pholcus">Pholcus</tp:taxon-name-part><tp:taxon-name-part taxon-name-part-type="species" reg="phungiformes">phungiformes</tp:taxon-name-part></tp:taxon-name></italic> species group (<tp:taxon-name><tp:taxon-name-part taxon-name-part-type="order">Araneae</tp:taxon-name-part></tp:taxon-name>, <tp:taxon-name><tp:taxon-name-part taxon-name-part-type="family">Pholcidae</tp:taxon-name-part></tp:taxon-name>) from South Korea</article-title><source>Zookeys</source><day>04</day><month>09</month><year>2023</year><volume>1178</volume><fpage>97</fpage><lpage>114</lpage><pub-id pub-id-type="doi">10.3897/zookeys.1178.104780</pub-id></mixed-citation></tp:treatment-meta><tp:nomenclature><label>﻿</label><tp:taxon-name>
              <object-id xmlns:xlink="http://www.w3.org/1999/xlink" content-type="arpha" xlink:type="simple">FCEAB6D9-6413-5264-8BD6-461A1A1AA028</object-id>
              <tp:taxon-name-part taxon-name-part-type="genus" reg="Pholcus">Pholcus</tp:taxon-name-part>
              <tp:taxon-name-part taxon-name-part-type="species" reg="hwaam">hwaam</tp:taxon-name-part>
              <object-id xmlns:xlink="http://www.w3.org/1999/xlink" content-type="zoobank" xlink:type="simple">https://zoobank.org/DB85CA7B-9091-4878-837B-6055000EE138</object-id>
            </tp:taxon-name><tp:taxon-status xmlns:xlink="http://www.w3.org/1999/xlink" xlink:type="simple">sp. nov.</tp:taxon-status><xref ref-type="fig" rid="F3">Figs 3</xref><xref ref-type="fig" rid="F8">, 8B</xref></tp:nomenclature><tp:treatment-sec sec-type="material" id="SECID0ENNAE"><title>Material examined.</title><p><bold><italic>Holotype</italic></bold>: South Korea • ♂; Gangwon-do, Goseong-gun, Toseong-myeon, Sinpyeong-ri, Hwaamsa Temple; <named-content xmlns:xlink="http://www.w3.org/1999/xlink" content-type="dwc:verbatimCoordinates" xlink:type="simple"><named-content content-type="geo-json" specific-use="{&#34;type&#34;:&#34;Point&#34;,&#34;coordinates&#34;:[128.473333,38.226667]}" id="NCID0E2NAE" xlink:type="simple">38°13.6'N, 128°28.4'E</named-content></named-content>, 305 m; 21 September 2022; C.M. Jang &amp; S.T. Kim leg.; <named-content xmlns:xlink="http://www.w3.org/1999/xlink" content-type="dwc:institutional_code" xlink:title="National Institute of Biological Resources, Incheon, South Korea" xlink:href="http://grbio.org/institution/national-institute-biological-resources-0" xlink:type="simple">NIBR</named-content> #NUHGIV0000000002. <bold><italic>Paratypes</italic></bold>: South Korea • 5♂♂ and 5♀♀ same data as for holotype; <named-content xmlns:xlink="http://www.w3.org/1999/xlink" content-type="dwc:institutional_code" xlink:title="National Institute of Biological Resources, Incheon, South Korea" xlink:href="http://grbio.org/institution/national-institute-biological-resources-0" xlink:type="simple">NIBR</named-content> #NUHGIV00000000012–21.</p></tp:treatment-sec><tp:treatment-sec sec-type="material" id="SECID0ELOAE"><title>Additional material examined.</title><p><italic><tp:taxon-name><tp:taxon-name-part taxon-name-part-type="genus" reg="Pholcus">Pholcus</tp:taxon-name-part><tp:taxon-name-part taxon-name-part-type="species" reg="seorakensis">seorakensis</tp:taxon-name-part></tp:taxon-name></italic> Seo, 2018: South Korea • 2♂♂ 3♀♀; Gangwon-do, Inje-gun, Buk-myeon, Baekdam-ro; <named-content xmlns:xlink="http://www.w3.org/1999/xlink" content-type="dwc:verbatimCoordinates" xlink:type="simple"><named-content content-type="geo-json" specific-use="{&#34;type&#34;:&#34;Point&#34;,&#34;coordinates&#34;:[128.356667,38.183333]}" id="NCID0E6OAE" xlink:type="simple">38°11.0'N, 128°21.4'E</named-content></named-content>, 399 m (from type locality); 21 September 2022; C.M. Jang &amp; S.T. Kim leg.</p></tp:treatment-sec><tp:treatment-sec sec-type="diagnosis" id="SECID0EEPAE"><title>Diagnosis.</title><p><italic><tp:taxon-name><tp:taxon-name-part taxon-name-part-type="genus" reg="Pholcus">Pholcus</tp:taxon-name-part><tp:taxon-name-part taxon-name-part-type="species" reg="hwaam">hwaam</tp:taxon-name-part></tp:taxon-name></italic> sp. nov. is similar to <italic><tp:taxon-name><tp:taxon-name-part taxon-name-part-type="genus" reg="Pholcus">P.</tp:taxon-name-part><tp:taxon-name-part taxon-name-part-type="species" reg="seorakensis">seorakensis</tp:taxon-name-part></tp:taxon-name></italic> Seo, 2018 in the shape of the genital organ and body appearance but can be easily distinguished from the latter by the combination of the following characters: male - uncus rectangular with an angular side (Fig. <xref ref-type="fig" rid="F3">3H</xref>); procursus with a broad dorsodistal apophysis having one pointed tip and two large and small separated tips in prolateral view (numbered 1 in Fig. <xref ref-type="fig" rid="F3">3H–J</xref>) vs uncus rectangular with two angular sides; procursus with broad dorsodistal apophysis having one pointed tip and two large and small connected tips in prolateral view in <italic><tp:taxon-name><tp:taxon-name-part taxon-name-part-type="genus" reg="Pholcus">P.</tp:taxon-name-part><tp:taxon-name-part taxon-name-part-type="species" reg="seorakensis">seorakensis</tp:taxon-name-part></tp:taxon-name></italic> (numbered 1 in Fig. <xref ref-type="fig" rid="F4">4H–J</xref>; <xref ref-type="bibr" rid="B10">Seo 2018</xref>: 256, figs 3G–J). Female - median portion depressed postero-laterally with triangular pore plates (Fig. <xref ref-type="fig" rid="F3">3G</xref>) vs median portion undepressed with triangular pore plates in <italic><tp:taxon-name><tp:taxon-name-part taxon-name-part-type="genus" reg="Pholcus">P.</tp:taxon-name-part><tp:taxon-name-part taxon-name-part-type="species" reg="seorakensis">seorakensis</tp:taxon-name-part></tp:taxon-name></italic> (Fig. <xref ref-type="fig" rid="F4">4E–G</xref>; <xref ref-type="bibr" rid="B10">Seo 2018</xref>: 256, fig. 3L).</p><fig id="F3" position="float" orientation="portrait"><object-id xmlns:xlink="http://www.w3.org/1999/xlink" content-type="doi" xlink:type="simple">10.3897/zookeys.1178.104780.figure3</object-id><object-id xmlns:xlink="http://www.w3.org/1999/xlink" content-type="arpha" xlink:type="simple">8A7AD5E5-0569-5553-AF74-2AA754FA2EA0</object-id><label>Figure 3.</label><caption><p><italic><tp:taxon-name><tp:taxon-name-part taxon-name-part-type="genus" reg="Pholcus">Pholcus</tp:taxon-name-part><tp:taxon-name-part taxon-name-part-type="species" reg="hwaam">hwaam</tp:taxon-name-part></tp:taxon-name></italic> sp. nov., holotype male (<bold>A, C, D, H–K</bold>) and paratype female (<bold>B, E–G</bold>) <bold>A, B</bold> habitus <bold>C, D</bold> chelicerae (<bold>C</bold> frontal view <bold>D</bold> lateral view) <bold>E, F</bold> epigynum (<bold>E</bold> ventral view <bold>F</bold> lateral view) <bold>G</bold> internal genitalia, dorsal view <bold>H–J</bold> palp (1 = dorsodistal apophysis, 2 = ventrodistal apophysis <bold>H</bold> prolateral view <bold>I</bold> frontal view <bold>J</bold> retrolateral view) <bold>K</bold> bulbal processes. Abbreviations: Aa = anterior arch of epigynum, B = bulb, DA = distal apophysis, E = embolus, FA = frontal apophysis, PA = proximo-lateral apophysis, Pa = pseudo-appendix, PP = pore plate, Pr = procursus, U = uncus. Scale bars in mm.</p></caption><graphic xmlns:xlink="http://www.w3.org/1999/xlink" xlink:href="zookeys-1178-097_article-104780__-g003.jpg" position="float" orientation="portrait" xlink:type="simple" id="oo_901062.jpg"><uri content-type="original_file" xlink:type="simple">https://binary.pensoft.net/fig/901062</uri></graphic></fig><fig id="F4" position="float" orientation="portrait"><object-id xmlns:xlink="http://www.w3.org/1999/xlink" content-type="doi" xlink:type="simple">10.3897/zookeys.1178.104780.figure4</object-id><object-id xmlns:xlink="http://www.w3.org/1999/xlink" content-type="arpha" xlink:type="simple">7038626A-73F5-5C01-BEEF-679226700447</object-id><label>Figure 4.</label><caption><p><italic><tp:taxon-name><tp:taxon-name-part taxon-name-part-type="genus" reg="Pholcus">Pholcus</tp:taxon-name-part><tp:taxon-name-part taxon-name-part-type="species" reg="seorakensis">seorakensis</tp:taxon-name-part></tp:taxon-name></italic> Seo, 2018, male (<bold>A, C, D, H–K</bold>) and female (<bold>B, E–G</bold>) <bold>A, B</bold> habitus <bold>C, D</bold> chelicerae (<bold>C</bold> frontal view <bold>D</bold> lateral view) <bold>E, F</bold> epigynum (<bold>E</bold> ventral view <bold>F</bold> lateral view) <bold>G</bold> internal genitalia, dorsal view <bold>H–J</bold> palp (1 = dorsodistal apophysis, 2 = ventrodistal apophysis <bold>H</bold> prolateral view <bold>I</bold> frontal view <bold>J</bold> retrolateral view) <bold>K</bold> bulbal processes. Abbreviations: Aa = anterior arch of epigynum, B = bulb, DA = distal apophysis, E = embolus, FA = frontal apophysis, PA = proximo-lateral apophysis, Pa = pseudo-appendix, PP = pore plate, Pr = procursus, U = uncus. Scale bars in mm.</p></caption><graphic xmlns:xlink="http://www.w3.org/1999/xlink" xlink:href="zookeys-1178-097_article-104780__-g004.jpg" position="float" orientation="portrait" xlink:type="simple" id="oo_901063.jpg"><uri content-type="original_file" xlink:type="simple">https://binary.pensoft.net/fig/901063</uri></graphic></fig></tp:treatment-sec><tp:treatment-sec sec-type="description" id="SECID0E5UAE"><title>Description.</title><p><bold>Male</bold> (holotype). Habitus as in Fig. <xref ref-type="fig" rid="F3">3A</xref>. Total length 5.59. Carapace: 1.69 long/1.86 wide. Eyes: AER 0.78, PER 0.87, <abbrev xmlns:xlink="http://www.w3.org/1999/xlink" xlink:title="anterior lateral eye" id="ABBRID0EKVAE" xlink:type="simple">ALE</abbrev> 0.20, <abbrev xmlns:xlink="http://www.w3.org/1999/xlink" xlink:title="anterior median eye" id="ABBRID0EOVAE" xlink:type="simple">AME</abbrev> 0.16, <abbrev xmlns:xlink="http://www.w3.org/1999/xlink" xlink:title="posterior lateral eye" id="ABBRID0ESVAE" xlink:type="simple">PLE</abbrev> 0.22, <abbrev xmlns:xlink="http://www.w3.org/1999/xlink" xlink:title="posterior median eye" id="ABBRID0EWVAE" xlink:type="simple">PME</abbrev> 0.20, <abbrev xmlns:xlink="http://www.w3.org/1999/xlink" xlink:title="distance between ALE-PLE" id="ABBRID0E1VAE" xlink:type="simple">ALE-PLE</abbrev> contiguous, <abbrev xmlns:xlink="http://www.w3.org/1999/xlink" xlink:title="distance between ALE-AME" id="ABBRID0E5VAE" xlink:type="simple">ALE-AME</abbrev> 0.05, <abbrev xmlns:xlink="http://www.w3.org/1999/xlink" xlink:title="distance between AMEs" id="ABBRID0ECWAE" xlink:type="simple">AME-AME</abbrev> 0.07, <abbrev xmlns:xlink="http://www.w3.org/1999/xlink" xlink:title="distance between AME-PME" id="ABBRID0EGWAE" xlink:type="simple">AME-PME</abbrev> 0.07, <abbrev xmlns:xlink="http://www.w3.org/1999/xlink" xlink:title="posterior median eye" id="ABBRID0EKWAE" xlink:type="simple">PME</abbrev>-<abbrev xmlns:xlink="http://www.w3.org/1999/xlink" xlink:title="posterior lateral eye" id="ABBRID0EOWAE" xlink:type="simple">PLE</abbrev> 0.05, <abbrev xmlns:xlink="http://www.w3.org/1999/xlink" xlink:title="distance between PMEs in the eye region" id="ABBRID0ESWAE" xlink:type="simple">PME-PME</abbrev> 0.31. Chelicera: 1.13 long/0.35 wide. Endite: 0.57 long/0.35 wide. Labium: 0.32 long/0.37 wide. Sternum: 0.86 long/1.24 wide. Legs: I 50.59 (13.00, 0.76, 13.03, 21.36, 2.44), II 34.77 (9.63, 0.70, 8.84, 14.37, 1.23), III 22.16 (6.47, 0.61, 5.49, 8.40, 1.19), IV 30.59 (8.78, 0.70, 7.74, 11.99, 1.38), tibia I <abbrev xmlns:xlink="http://www.w3.org/1999/xlink" xlink:title="length/diameter in the leg measurement" id="ABBRID0EWWAE" xlink:type="simple">L/d</abbrev> 76. Palp: 2.98 (0.60, 0.29, 0.96, -, 1.13). Abdomen: 3.90 long/1.95 wide.</p><p>Carapace pale yellowish brown, cephalic region with pale blackish brown median and marginal bands, thoracic region with pale blackish brown radial and marginal bands (Fig. <xref ref-type="fig" rid="F3">3A</xref>). Chelicera with three apophyses; blunt proximo-lateral apophysis slightly protruding diagonally upward out of chelicera, small and blunt frontal apophysis protruding forward, and thick and pointed distal apophysis slightly protruding diagonally downward (Fig. <xref ref-type="fig" rid="F3">3C, D</xref>). Legs yellowish brown, retrolateral trichobothrium on tibia I at 6% proximally, tarsus I with 30 pseudosegments, femora, tibiae, and metatarsi with one or two pale to dark blackish brown proximal and distal annuli, leg formula I-II-IV-III. Abdomen elliptical, turbid gray with a long cardiac pattern and many black irregular spots (Fig. <xref ref-type="fig" rid="F3">3A</xref>). Palp (Fig. <xref ref-type="fig" rid="F3">3H–K</xref>): trochanter with blunt and finger-like retrolatero-ventral apophysis, shorter than femur; palpal tibia with finger-shaped prolatero-ventral modification hidden by uncus; bulb pale yellowish brown, pocket-shaped; uncus dark blackish brown and square with rounded edge having fine scales, angled on one side, edge finely serrated, pseudo-appendix thick and long, claw-shaped (Fig. <xref ref-type="fig" rid="F3">3H, K</xref>); embolus thick and weakly sclerotized with some semitransparent fringed distal processes and oblique broad tip, slightly curved (Fig. <xref ref-type="fig" rid="F3">3H, K</xref>); procursus large and long, brown with blackish brown margin, small ventral knee roundly swollen and straight, two distal apophyses present, dorsodistal apophysis broad with three pointed tips (numbered 1 in Fig. <xref ref-type="fig" rid="F3">3H–J</xref>) and white ventrodistal apophysis strongly curved with a pointed tip (numbered 2 in Fig. <xref ref-type="fig" rid="F3">3H, I</xref>), one thick and long dorsal spine present (Fig. <xref ref-type="fig" rid="F8">8B</xref>).</p><p><bold>Female</bold> (paratype). General appearance similar to male, habitus as in Fig. <xref ref-type="fig" rid="F3">3B</xref>. Total length 4.66. Carapace: 1.62 long/1.74 wide. Eyes: AER 0.74, PER 0.81, <abbrev xmlns:xlink="http://www.w3.org/1999/xlink" xlink:title="anterior lateral eye" id="ABBRID0EIYAE" xlink:type="simple">ALE</abbrev> 0.19, <abbrev xmlns:xlink="http://www.w3.org/1999/xlink" xlink:title="anterior median eye" id="ABBRID0EMYAE" xlink:type="simple">AME</abbrev> 0.15, <abbrev xmlns:xlink="http://www.w3.org/1999/xlink" xlink:title="posterior lateral eye" id="ABBRID0EQYAE" xlink:type="simple">PLE</abbrev> 0.20, <abbrev xmlns:xlink="http://www.w3.org/1999/xlink" xlink:title="posterior median eye" id="ABBRID0EUYAE" xlink:type="simple">PME</abbrev> 0.19, <abbrev xmlns:xlink="http://www.w3.org/1999/xlink" xlink:title="distance between ALE-PLE" id="ABBRID0EYYAE" xlink:type="simple">ALE-PLE</abbrev> contiguous, <abbrev xmlns:xlink="http://www.w3.org/1999/xlink" xlink:title="distance between ALE-AME" id="ABBRID0E3YAE" xlink:type="simple">ALE-AME</abbrev> 0.06, <abbrev xmlns:xlink="http://www.w3.org/1999/xlink" xlink:title="distance between AMEs" id="ABBRID0EAZAE" xlink:type="simple">AME-AME</abbrev> 0.05, <abbrev xmlns:xlink="http://www.w3.org/1999/xlink" xlink:title="distance between AME-PME" id="ABBRID0EEZAE" xlink:type="simple">AME-PME</abbrev> 0.08, <abbrev xmlns:xlink="http://www.w3.org/1999/xlink" xlink:title="posterior median eye" id="ABBRID0EIZAE" xlink:type="simple">PME</abbrev>-<abbrev xmlns:xlink="http://www.w3.org/1999/xlink" xlink:title="posterior lateral eye" id="ABBRID0EMZAE" xlink:type="simple">PLE</abbrev> 0.04, <abbrev xmlns:xlink="http://www.w3.org/1999/xlink" xlink:title="distance between PMEs in the eye region" id="ABBRID0EQZAE" xlink:type="simple">PME-PME</abbrev> 0.29. Chelicera: 1.04 long/0.33 wide. Endite: 0.56 long/0.32 wide. Labium: 0.30 long/0.37 wide. Sternum: 0.86 long/1.17 wide. Legs: I 37.63 (9.11, 0.71, 9.37, 15.91, 2.53), II 26.20 (6.95, 0.70, 6.55, 10.33, 1.67), III 19.27 (5.40, 0.68, 4.64, 7.26, 1.29), IV 25.42 (7.23, 0.65, 6.30, 9.69, 1.55), tibia I <abbrev xmlns:xlink="http://www.w3.org/1999/xlink" xlink:title="length/diameter in the leg measurement" id="ABBRID0EUZAE" xlink:type="simple">L/d</abbrev> 51. Palp: 1.56 (0.47, 0.23, 0.31, -, 0.55). Abdomen: 3.04 long/1.41 wide. Epigynum: 0.96 wide.</p><p>Legs yellowish brown, femora, tibiae, and metatarsi with one or two pale blackish brown proximal and distal annuli, leg formula I-II-IV-III. Epigynum (Fig. <xref ref-type="fig" rid="F3">3E, F</xref>): sclerotized, anterior epigynal plate strongly protruding, anterior arch with median portion slightly recurved, anterior epigynal plate and posterior epigynal plate far apart, median portion sclerotized and depressed postero-laterally; small and short knob with a blunt tip. Internal genitalia (Fig. <xref ref-type="fig" rid="F3">3G</xref>): pore plates triangular and far apart from each other.</p></tp:treatment-sec><tp:treatment-sec sec-type="variation" id="SECID0EC1AE"><title>Variation.</title><p>Tibia I in five paratype males (<named-content xmlns:xlink="http://www.w3.org/1999/xlink" content-type="dwc:institutional_code" xlink:title="National Institute of Biological Resources, Incheon, South Korea" xlink:href="http://grbio.org/institution/national-institute-biological-resources-0" xlink:type="simple">NIBR</named-content> #NUHGIV00000000012–16): 12.01 ± 1.18 (13.14, 11.83, 12.64, 10.43, missing). Tibia I in other four paratype females (<named-content xmlns:xlink="http://www.w3.org/1999/xlink" content-type="dwc:institutional_code" xlink:title="National Institute of Biological Resources, Incheon, South Korea" xlink:href="http://grbio.org/institution/national-institute-biological-resources-0" xlink:type="simple">NIBR</named-content> #NUHGIV00000000018–21): 8.63 ± 0.47 (8.29, 8.55, 9.32, 8.36).</p></tp:treatment-sec><tp:treatment-sec sec-type="habitat" id="SECID0EQ1AE"><title>Habitat.</title><p>Rock walls and under rocks in a mountainous mixed forest (Fig. <xref ref-type="fig" rid="F1">1C</xref>).</p></tp:treatment-sec><tp:treatment-sec sec-type="distribution" id="SECID0E11AE"><title>Distribution.</title><p>South Korea (Hwaamsa Temple, Gangwon-do) (Fig. <xref ref-type="fig" rid="F1">1A</xref>).</p></tp:treatment-sec><tp:treatment-sec sec-type="etymology" id="SECID0EE2AE"><title>Etymology.</title><p>The specific name is a noun in apposition referring to the type locality, Hwaamsa Temple.</p></tp:treatment-sec><tp:treatment-sec><!--Section generated to contain objects referenced in tp:taxon-treatment.--><fig id="F8" position="float" orientation="portrait"><object-id xmlns:xlink="http://www.w3.org/1999/xlink" content-type="doi" xlink:type="simple">10.3897/zookeys.1178.104780.figure8</object-id><object-id xmlns:xlink="http://www.w3.org/1999/xlink" content-type="arpha" xlink:type="simple">7D7BDE1A-CC38-54B1-9844-280582175820</object-id><label>Figure 8.</label><caption><p>Dorsal spines of procursus <bold>A</bold><italic><tp:taxon-name><tp:taxon-name-part taxon-name-part-type="genus" reg="Pholcus">Pholcus</tp:taxon-name-part><tp:taxon-name-part taxon-name-part-type="species" reg="duryun">duryun</tp:taxon-name-part></tp:taxon-name></italic> sp. nov. <bold>B</bold><italic><tp:taxon-name><tp:taxon-name-part taxon-name-part-type="genus" reg="Pholcus">Pholcus</tp:taxon-name-part><tp:taxon-name-part taxon-name-part-type="species" reg="hwaam">hwaam</tp:taxon-name-part></tp:taxon-name></italic> sp. nov. <bold>C</bold><italic><tp:taxon-name><tp:taxon-name-part taxon-name-part-type="genus" reg="Pholcus">Pholcus</tp:taxon-name-part><tp:taxon-name-part taxon-name-part-type="species" reg="mohang">mohang</tp:taxon-name-part></tp:taxon-name></italic> sp. nov. <bold>D</bold><italic><tp:taxon-name><tp:taxon-name-part taxon-name-part-type="genus" reg="Pholcus">Pholcus</tp:taxon-name-part><tp:taxon-name-part taxon-name-part-type="species" reg="worak">worak</tp:taxon-name-part></tp:taxon-name></italic> sp. nov. <bold>E</bold><italic><tp:taxon-name><tp:taxon-name-part taxon-name-part-type="genus" reg="Pholcus">Pholcus</tp:taxon-name-part><tp:taxon-name-part taxon-name-part-type="species" reg="yangpyeong">yangpyeong</tp:taxon-name-part></tp:taxon-name></italic> sp. nov. (<bold>A, D</bold> prolateral view <bold>B, C, E</bold> frontal view, arrows indicate dorsal spines). Scale bars: 0.3 mm.</p></caption><graphic xmlns:xlink="http://www.w3.org/1999/xlink" xlink:href="zookeys-1178-097_article-104780__-g008.jpg" position="float" orientation="portrait" xlink:type="simple" id="oo_901067.jpg"><uri content-type="original_file" xlink:type="simple">https://binary.pensoft.net/fig/901067</uri></graphic></fig><fig id="F1" position="float" orientation="portrait"><object-id xmlns:xlink="http://www.w3.org/1999/xlink" content-type="doi" xlink:type="simple">10.3897/zookeys.1178.104780.figure1</object-id><object-id xmlns:xlink="http://www.w3.org/1999/xlink" content-type="arpha" xlink:type="simple">14BC1092-0007-5668-8FF7-312C6DF4790F</object-id><label>Figure 1.</label><caption><p>Distribution map and habitats of new <italic><tp:taxon-name><tp:taxon-name-part taxon-name-part-type="genus" reg="Pholcus">Pholcus</tp:taxon-name-part></tp:taxon-name></italic> spiders <bold>A</bold> distribution of the new <italic><tp:taxon-name><tp:taxon-name-part taxon-name-part-type="genus" reg="Pholcus">Pholcus</tp:taxon-name-part></tp:taxon-name></italic> spiders in South Korea <bold>B</bold> habitat of <italic><tp:taxon-name><tp:taxon-name-part taxon-name-part-type="genus" reg="Pholcus">Pholcus</tp:taxon-name-part><tp:taxon-name-part taxon-name-part-type="species" reg="duryun">duryun</tp:taxon-name-part></tp:taxon-name></italic> sp. nov. <bold>C</bold> habitat of <italic><tp:taxon-name><tp:taxon-name-part taxon-name-part-type="genus" reg="Pholcus">Pholcus</tp:taxon-name-part><tp:taxon-name-part taxon-name-part-type="species" reg="hwaam">hwaam</tp:taxon-name-part></tp:taxon-name></italic> sp. nov. <bold>D</bold> habitat of <italic><tp:taxon-name><tp:taxon-name-part taxon-name-part-type="genus" reg="Pholcus">Pholcus</tp:taxon-name-part><tp:taxon-name-part taxon-name-part-type="species" reg="mohang">mohang</tp:taxon-name-part></tp:taxon-name></italic> sp. nov. <bold>E</bold> habitat of <italic><tp:taxon-name><tp:taxon-name-part taxon-name-part-type="genus" reg="Pholcus">Pholcus</tp:taxon-name-part><tp:taxon-name-part taxon-name-part-type="species" reg="worak">worak</tp:taxon-name-part></tp:taxon-name></italic> sp. nov. <bold>F</bold> habitat of <italic><tp:taxon-name><tp:taxon-name-part taxon-name-part-type="genus" reg="Pholcus">Pholcus</tp:taxon-name-part><tp:taxon-name-part taxon-name-part-type="species" reg="yangpyeong">yangpyeong</tp:taxon-name-part></tp:taxon-name></italic> sp. nov.</p></caption><graphic xmlns:xlink="http://www.w3.org/1999/xlink" xlink:href="zookeys-1178-097_article-104780__-g001.jpg" position="float" orientation="portrait" xlink:type="simple" id="oo_901060.jpg"><uri content-type="original_file" xlink:type="simple">https://binary.pensoft.net/fig/901060</uri></graphic></fig></tp:treatment-sec><ref-list><ref id="B10"><mixed-citation xmlns:xlink="http://www.w3.org/1999/xlink" xlink:type="simple"><person-group><name name-style="western"><surname>Seo</surname><given-names>BK</given-names></name></person-group> (<year>2018</year>) <article-title>New species and records of the spider families <tp:taxon-name><tp:taxon-name-part taxon-name-part-type="family">Pholcidae</tp:taxon-name-part></tp:taxon-name>, <tp:taxon-name><tp:taxon-name-part taxon-name-part-type="family">Uloboridae</tp:taxon-name-part></tp:taxon-name>, <tp:taxon-name><tp:taxon-name-part taxon-name-part-type="family">Linyphiidae</tp:taxon-name-part></tp:taxon-name>, <tp:taxon-name><tp:taxon-name-part taxon-name-part-type="family">Theridiidae</tp:taxon-name-part></tp:taxon-name>, <tp:taxon-name><tp:taxon-name-part taxon-name-part-type="family">Phrurolithidae</tp:taxon-name-part></tp:taxon-name>, and <tp:taxon-name><tp:taxon-name-part taxon-name-part-type="family">Thomisidae</tp:taxon-name-part></tp:taxon-name> (<tp:taxon-name><tp:taxon-name-part taxon-name-part-type="order">Araneae</tp:taxon-name-part></tp:taxon-name>) from Korea.</article-title><source>Journal of Species Research</source><volume>7</volume>(<issue>4</issue>): <fpage>251</fpage>–<lpage>290</lpage>. <ext-link xlink:href="10.12651/JSR.2018.7.4.251" ext-link-type="doi" xlink:type="simple">https://doi.org/10.12651/JSR.2018.7.4.251</ext-link></mixed-citation></ref></ref-list></tp:taxon-treatment>
