# Supplementary material for: ﻿Five new species of the Pholcusphungiformes species group (Araneae, Pholcidae) from South Korea
Source: Zookeys. 2023 Sep 4;1178:97–114. doi: 10.3897/zookeys.1178.104780 (PMC10843697; doi:10.3897/zookeys.1178.104780)
Supplement: XML Treatment for Pholcus mohang [file zookeys.1178.104780-treatment4.xml]

<!DOCTYPE tp:taxon-treatment
  PUBLIC "-//TaxonX//DTD Taxonomic Treatment Publishing DTD v0 20100105//EN" "tax-treatment-NSO.dtd">
<tp:taxon-treatment xmlns:tp="http://www.plazi.org/taxpub"><tp:treatment-meta><kwd-group><label>Taxon classification</label><kwd>
                <named-content content-type="kingdom">Animalia</named-content>
              </kwd></kwd-group><mixed-citation publication-type="journal"><person-group><name><surname>Jang</surname><given-names>Chang Moon</given-names></name><name><surname>Bae</surname><given-names>Yang Seop</given-names></name><name><surname>Lee</surname><given-names>Sue Yeon</given-names></name><name><surname>Yoo</surname><given-names>Jung Sun</given-names></name><name><surname>Kim</surname><given-names>Seung Tae</given-names></name></person-group><article-title>﻿Five new species of the <italic><tp:taxon-name><tp:taxon-name-part taxon-name-part-type="genus" reg="Pholcus">Pholcus</tp:taxon-name-part><tp:taxon-name-part taxon-name-part-type="species" reg="phungiformes">phungiformes</tp:taxon-name-part></tp:taxon-name></italic> species group (<tp:taxon-name><tp:taxon-name-part taxon-name-part-type="order">Araneae</tp:taxon-name-part></tp:taxon-name>, <tp:taxon-name><tp:taxon-name-part taxon-name-part-type="family">Pholcidae</tp:taxon-name-part></tp:taxon-name>) from South Korea</article-title><source>Zookeys</source><day>04</day><month>09</month><year>2023</year><volume>1178</volume><fpage>97</fpage><lpage>114</lpage><pub-id pub-id-type="doi">10.3897/zookeys.1178.104780</pub-id></mixed-citation></tp:treatment-meta><tp:nomenclature><label>﻿</label><tp:taxon-name>
              <object-id xmlns:xlink="http://www.w3.org/1999/xlink" content-type="arpha" xlink:type="simple">DEAA58C1-1ACE-5A9D-AFBD-B74F5A8F7B38</object-id>
              <tp:taxon-name-part taxon-name-part-type="genus" reg="Pholcus">Pholcus</tp:taxon-name-part>
              <tp:taxon-name-part taxon-name-part-type="species" reg="mohang">mohang</tp:taxon-name-part>
              <object-id xmlns:xlink="http://www.w3.org/1999/xlink" content-type="zoobank" xlink:type="simple">https://zoobank.org/0943B5E1-4229-4255-A893-B1BE6B62278E</object-id>
            </tp:taxon-name><tp:taxon-status xmlns:xlink="http://www.w3.org/1999/xlink" xlink:type="simple">sp. nov.</tp:taxon-status><xref ref-type="fig" rid="F5">Figs 5</xref><xref ref-type="fig" rid="F8">, 8C</xref></tp:nomenclature><tp:treatment-sec sec-type="material" id="SECID0E13AE"><title>Material examined.</title><p><bold><italic>Holotype</italic></bold>: South Korea • ♂; Jeollabuk-do, Buan-gun, Byeonsan-myeon, Docheong-ri, Mohang Beach; <named-content xmlns:xlink="http://www.w3.org/1999/xlink" content-type="dwc:verbatimCoordinates" xlink:type="simple"><named-content content-type="geo-json" specific-use="{&#34;type&#34;:&#34;Point&#34;,&#34;coordinates&#34;:[126.505000,35.583333]}" id="NCID0EI4AE" xlink:type="simple">35°35.0'N, 126°30.3'E</named-content></named-content>, 14 m; 20 July 2022; C.M. Jang &amp; S.T. Kim leg.; <named-content xmlns:xlink="http://www.w3.org/1999/xlink" content-type="dwc:institutional_code" xlink:title="National Institute of Biological Resources, Incheon, South Korea" xlink:href="http://grbio.org/institution/national-institute-biological-resources-0" xlink:type="simple">NIBR</named-content> #WGJTIV0000000568. <bold><italic>Paratypes</italic></bold>: South Korea • 2♂♂ and 8♀♀ same data as for holotype; <named-content xmlns:xlink="http://www.w3.org/1999/xlink" content-type="dwc:institutional_code" xlink:title="National Institute of Biological Resources, Incheon, South Korea" xlink:href="http://grbio.org/institution/national-institute-biological-resources-0" xlink:type="simple">NIBR</named-content> #NUHGIV00000000022–31.</p></tp:treatment-sec><tp:treatment-sec sec-type="diagnosis" id="SECID0EY4AE"><title>Diagnosis.</title><p><italic><tp:taxon-name><tp:taxon-name-part taxon-name-part-type="genus" reg="Pholcus">Pholcus</tp:taxon-name-part><tp:taxon-name-part taxon-name-part-type="species" reg="mohang">mohang</tp:taxon-name-part></tp:taxon-name></italic> sp. nov. can be easily distinguished from the other species within the <italic><tp:taxon-name><tp:taxon-name-part taxon-name-part-type="genus" reg="Pholcus">P.</tp:taxon-name-part><tp:taxon-name-part taxon-name-part-type="species" reg="phungiformes">phungiformes</tp:taxon-name-part></tp:taxon-name></italic> species group by the combination of the following characters: male - uncus elliptical, roundly depressed on one side and truncated on the other side (Fig. <xref ref-type="fig" rid="F5">5H</xref>); procursus with pointed prolateral apophysis (numbered 1 in Fig. <xref ref-type="fig" rid="F5">5H–J</xref>), white and slightly curved ventral membranous process (numbered 2 in Fig. <xref ref-type="fig" rid="F5">5H, I</xref>), claw-shaped ventrodistal apophysis (numbered 3 in Fig. <xref ref-type="fig" rid="F5">5H, J</xref>), and roundly depressed dorsodistal apophysis with pointed tips at both ends (numbered 4 in Fig. <xref ref-type="fig" rid="F5">5I, J</xref>). Female - anterior arch procurved with oval pore plates bordering the arch (Fig. <xref ref-type="fig" rid="F5">5G</xref>).</p><fig id="F5" position="float" orientation="portrait"><object-id xmlns:xlink="http://www.w3.org/1999/xlink" content-type="doi" xlink:type="simple">10.3897/zookeys.1178.104780.figure5</object-id><object-id xmlns:xlink="http://www.w3.org/1999/xlink" content-type="arpha" xlink:type="simple">D33762D6-8F1D-5EBE-AE4C-31DE560F8B6D</object-id><label>Figure 5.</label><caption><p><italic><tp:taxon-name><tp:taxon-name-part taxon-name-part-type="genus" reg="Pholcus">Pholcus</tp:taxon-name-part><tp:taxon-name-part taxon-name-part-type="species" reg="mohang">mohang</tp:taxon-name-part></tp:taxon-name></italic> sp. nov., holotype male (<bold>A, C, D, H–K</bold>) and paratype female (<bold>B, E–G</bold>) <bold>A, B</bold> habitus <bold>C, D</bold> chelicerae (<bold>C</bold> frontal view <bold>D</bold> lateral view) <bold>E, F</bold> epigynum (<bold>E</bold> ventral view <bold>F</bold> lateral view) <bold>G</bold> internal genitalia, dorsal view <bold>H–J</bold> palp (1 = prolateral apophysis, 2 = ventral membranous process, 3 = ventrodistal apophysis, 4 = dorsodistal apophysis <bold>H</bold> prolateral view <bold>I</bold> frontal view <bold>J</bold> retrolateral view) <bold>K</bold> bulbal processes. Abbreviations: Aa = anterior arch of epigynum, B = bulb, DA = distal apophysis, E = embolus, FA = frontal apophysis, PA = proximo-lateral apophysis, PP = pore plate, Pr = procursus, U = uncus. Scale bars in mm.</p></caption><graphic xmlns:xlink="http://www.w3.org/1999/xlink" xlink:href="zookeys-1178-097_article-104780__-g005.jpg" position="float" orientation="portrait" xlink:type="simple" id="oo_901064.jpg"><uri content-type="original_file" xlink:type="simple">https://binary.pensoft.net/fig/901064</uri></graphic></fig></tp:treatment-sec><tp:treatment-sec sec-type="description" id="SECID0EDBAG"><title>Description.</title><p><bold>Male</bold> (holotype). Habitus as in Fig. <xref ref-type="fig" rid="F5">5A</xref>. Total length 5.72. Carapace: 1.77 long/1.75 wide. Eyes: AER 0.68, PER 0.73, <abbrev xmlns:xlink="http://www.w3.org/1999/xlink" xlink:title="anterior lateral eye" id="ABBRID0EPBAG" xlink:type="simple">ALE</abbrev> 0.17, <abbrev xmlns:xlink="http://www.w3.org/1999/xlink" xlink:title="anterior median eye" id="ABBRID0ETBAG" xlink:type="simple">AME</abbrev> 0.12, <abbrev xmlns:xlink="http://www.w3.org/1999/xlink" xlink:title="posterior lateral eye" id="ABBRID0EXBAG" xlink:type="simple">PLE</abbrev> 0.18, <abbrev xmlns:xlink="http://www.w3.org/1999/xlink" xlink:title="posterior median eye" id="ABBRID0E2BAG" xlink:type="simple">PME</abbrev> 0.15, <abbrev xmlns:xlink="http://www.w3.org/1999/xlink" xlink:title="distance between ALE-PLE" id="ABBRID0E6BAG" xlink:type="simple">ALE-PLE</abbrev> contiguous, <abbrev xmlns:xlink="http://www.w3.org/1999/xlink" xlink:title="distance between ALE-AME" id="ABBRID0EDCAG" xlink:type="simple">ALE-AME</abbrev> 0.06, <abbrev xmlns:xlink="http://www.w3.org/1999/xlink" xlink:title="distance between AMEs" id="ABBRID0EHCAG" xlink:type="simple">AME-AME</abbrev> 0.08, <abbrev xmlns:xlink="http://www.w3.org/1999/xlink" xlink:title="distance between AME-PME" id="ABBRID0ELCAG" xlink:type="simple">AME-PME</abbrev> 0.08, <abbrev xmlns:xlink="http://www.w3.org/1999/xlink" xlink:title="posterior median eye" id="ABBRID0EPCAG" xlink:type="simple">PME</abbrev>-<abbrev xmlns:xlink="http://www.w3.org/1999/xlink" xlink:title="posterior lateral eye" id="ABBRID0ETCAG" xlink:type="simple">PLE</abbrev> 0.05, <abbrev xmlns:xlink="http://www.w3.org/1999/xlink" xlink:title="distance between PMEs in the eye region" id="ABBRID0EXCAG" xlink:type="simple">PME-PME</abbrev> 0.28. Chelicera: 1.19 long/0.34 wide. Endite: 0.53 long/0.36 wide. Labium: 0.22 long/0.38 wide. Sternum: 0.86 long/1.20 wide. Legs: I 49.40 (12.65, 0.69, 12.73, 21.18, 2.15), II 34.05 (9.41, 0.69, 8.77, 13.70, 1.48), III 21.23 (6.21, 0.60, 5.19, 8.17, 1.06), IV 28.76 (8.41, 0.57, 7.22, 11.33, 1.23). Palp: 3.56 (0.72, 0.35, 1.03, -, 1.46). Abdomen: 3.95 long/1.88 wide.</p><p>Carapace pale yellowish brown, cephalic region with pale blackish brown median and marginal bands, thoracic region with pale blackish brown radial and marginal bands (Fig. <xref ref-type="fig" rid="F5">5A</xref>). Chelicera with three apophyses; blunt proximo-lateral apophysis protruding diagonally upward out of chelicera, small and pointed frontal apophysis slightly protruding downward, and thick and pointed distal apophysis slightly protruding diagonally downward (Fig. <xref ref-type="fig" rid="F5">5C, D</xref>). Legs yellowish brown, retrolateral trichobothrium on tibia I at 6% proximally, tarsus I with 26 pseudosegments, femora, tibiae, and metatarsi with one or two pale to dark blackish brown proximal and distal annuli, leg formula I-II-IV-III. Abdomen elliptical, turbid gray with a long cardiac pattern and many black irregular spots (Fig. <xref ref-type="fig" rid="F5">5A</xref>). Palp (Fig. <xref ref-type="fig" rid="F5">5H–K</xref>): trochanter with blunt and finger-shaped retrolatero-ventral apophysis, shorter than femur; palpal tibia with finger-shaped prolatero-ventral modification hidden by uncus; bulb pale yellowish brown, pocket-shaped; uncus dark blackish brown and semicircular with a rounded edge having fine scales, roundly depressed on one side and truncated on the other side, edge finely serrated, pseudo-appendix absent (Fig. <xref ref-type="fig" rid="F5">5H</xref>); embolus thick and weakly sclerotized with some semitransparent fringed distal processes and oblique broad tip, slightly curved (Fig. <xref ref-type="fig" rid="F5">5H, K</xref>); procursus large and long, brown with blackish brown margin, large ventral knee roundly swollen and curved, three apophyses and one process present, prolateral apophysis pointed (numbered 1 in Fig. <xref ref-type="fig" rid="F5">5H–J</xref>), ventral membranous process white and slightly curved (numbered 2 in Fig. <xref ref-type="fig" rid="F5">5H, I</xref>), ventrodistal apophysis claw-shaped (numbered 3 in Fig. <xref ref-type="fig" rid="F5">5H, J</xref>), dorsodistal apophysis broad and roundly depressed with pointed tips at both ends (numbered 4 in Fig. <xref ref-type="fig" rid="F5">5I, J</xref>), one thin and short dorsal spine present (Fig. <xref ref-type="fig" rid="F8">8C</xref>).</p><p><bold>Female</bold> (paratype). General appearance similar to male, habitus as in Fig. <xref ref-type="fig" rid="F5">5B</xref>. Total length 4.90. Carapace: 1.56 long/1.58 wide. Eyes: AER 0.62, PER 0.66, <abbrev xmlns:xlink="http://www.w3.org/1999/xlink" xlink:title="anterior lateral eye" id="ABBRID0EREAG" xlink:type="simple">ALE</abbrev> 0.16, <abbrev xmlns:xlink="http://www.w3.org/1999/xlink" xlink:title="anterior median eye" id="ABBRID0EVEAG" xlink:type="simple">AME</abbrev> 0.10, <abbrev xmlns:xlink="http://www.w3.org/1999/xlink" xlink:title="posterior lateral eye" id="ABBRID0EZEAG" xlink:type="simple">PLE</abbrev> 0.15, <abbrev xmlns:xlink="http://www.w3.org/1999/xlink" xlink:title="posterior median eye" id="ABBRID0E4EAG" xlink:type="simple">PME</abbrev> 0.14, <abbrev xmlns:xlink="http://www.w3.org/1999/xlink" xlink:title="distance between ALE-PLE" id="ABBRID0EBFAG" xlink:type="simple">ALE-PLE</abbrev> contiguous, <abbrev xmlns:xlink="http://www.w3.org/1999/xlink" xlink:title="distance between ALE-AME" id="ABBRID0EFFAG" xlink:type="simple">ALE-AME</abbrev> 0.05, <abbrev xmlns:xlink="http://www.w3.org/1999/xlink" xlink:title="distance between AMEs" id="ABBRID0EJFAG" xlink:type="simple">AME-AME</abbrev> 0.07, <abbrev xmlns:xlink="http://www.w3.org/1999/xlink" xlink:title="distance between AME-PME" id="ABBRID0ENFAG" xlink:type="simple">AME-PME</abbrev> 0.05, <abbrev xmlns:xlink="http://www.w3.org/1999/xlink" xlink:title="posterior median eye" id="ABBRID0ERFAG" xlink:type="simple">PME</abbrev>-<abbrev xmlns:xlink="http://www.w3.org/1999/xlink" xlink:title="posterior lateral eye" id="ABBRID0EVFAG" xlink:type="simple">PLE</abbrev> 0.04, <abbrev xmlns:xlink="http://www.w3.org/1999/xlink" xlink:title="distance between PMEs in the eye region" id="ABBRID0EZFAG" xlink:type="simple">PME-PME</abbrev> 0.26. Chelicera: 1.01 long/0.32 wide. Endite: 0.48 long/0.27 wide. Labium: 0.29 long/0.37 wide. Sternum: 0.79 long/1.08 wide. Legs: I 32.33 (8.24, 0.68, 8.24, 13.23, 1.94), II 21.81 (6.08, 0.58, 5.53, 8.36, 1.26), III 16.12 (4.63, 0.57, 3.92, 6.01, 0.99), IV 22.10 (6.40, 0.65, 5.53, 8.26, 1.26). Palp: 1.18 (0.37, 0.16, 0.23, -, 0.42). Abdomen: 3.34 long/1.79 wide. Epigynum: 0.94 wide.</p><p>Legs yellowish brown, femora, tibiae, and metatarsi with one or two pale blackish brown proximal and distal annuli, leg formula I-IV-II-III. Epigynum (Fig. <xref ref-type="fig" rid="F5">5E, F</xref>): sclerotized, anterior epigynal plate strongly protruding, anterior arch with median portion almost straight, anterior epigynal plate and posterior epigynal plate far apart; both sides of median portion unsclerotized and slightly depressed, small and short knob with a blunt tip. Internal genitalia (Fig. <xref ref-type="fig" rid="F5">5G</xref>): pore plates oval bordering the arch and moderately far apart from each other.</p></tp:treatment-sec><tp:treatment-sec sec-type="variation" id="SECID0EHGAG"><title>Variation.</title><p>Tibia I in two paratype males (<named-content xmlns:xlink="http://www.w3.org/1999/xlink" content-type="dwc:institutional_code" xlink:title="National Institute of Biological Resources, Incheon, South Korea" xlink:href="http://grbio.org/institution/national-institute-biological-resources-0" xlink:type="simple">NIBR</named-content> #NUHGIV00000000022–23): 12.21, 12.09. Tibia I in other seven paratype females (<named-content xmlns:xlink="http://www.w3.org/1999/xlink" content-type="dwc:institutional_code" xlink:title="National Institute of Biological Resources, Incheon, South Korea" xlink:href="http://grbio.org/institution/national-institute-biological-resources-0" xlink:type="simple">NIBR</named-content> #NUHGIV00000000025–31): 8.64 ± 0.48 (9.00, 8.68, 8.84, missing, 7.80, 8.88, missing).</p></tp:treatment-sec><tp:treatment-sec sec-type="habitat" id="SECID0EVGAG"><title>Habitat.</title><p>Rock walls at the entrance of a cave in coastal hilly mixed forest (Fig. <xref ref-type="fig" rid="F1">1D</xref>).</p></tp:treatment-sec><tp:treatment-sec sec-type="distribution" id="SECID0E6GAG"><title>Distribution.</title><p>South Korea (Mohang Beach, Jeollabuk-do) (Fig. <xref ref-type="fig" rid="F1">1A</xref>).</p></tp:treatment-sec><tp:treatment-sec sec-type="etymology" id="SECID0EJHAG"><title>Etymology.</title><p>The specific name is a noun in apposition referring to the type locality, Mohang Beach.</p></tp:treatment-sec><tp:treatment-sec><!--Section generated to contain objects referenced in tp:taxon-treatment.--><fig id="F8" position="float" orientation="portrait"><object-id xmlns:xlink="http://www.w3.org/1999/xlink" content-type="doi" xlink:type="simple">10.3897/zookeys.1178.104780.figure8</object-id><object-id xmlns:xlink="http://www.w3.org/1999/xlink" content-type="arpha" xlink:type="simple">7D7BDE1A-CC38-54B1-9844-280582175820</object-id><label>Figure 8.</label><caption><p>Dorsal spines of procursus <bold>A</bold><italic><tp:taxon-name><tp:taxon-name-part taxon-name-part-type="genus" reg="Pholcus">Pholcus</tp:taxon-name-part><tp:taxon-name-part taxon-name-part-type="species" reg="duryun">duryun</tp:taxon-name-part></tp:taxon-name></italic> sp. nov. <bold>B</bold><italic><tp:taxon-name><tp:taxon-name-part taxon-name-part-type="genus" reg="Pholcus">Pholcus</tp:taxon-name-part><tp:taxon-name-part taxon-name-part-type="species" reg="hwaam">hwaam</tp:taxon-name-part></tp:taxon-name></italic> sp. nov. <bold>C</bold><italic><tp:taxon-name><tp:taxon-name-part taxon-name-part-type="genus" reg="Pholcus">Pholcus</tp:taxon-name-part><tp:taxon-name-part taxon-name-part-type="species" reg="mohang">mohang</tp:taxon-name-part></tp:taxon-name></italic> sp. nov. <bold>D</bold><italic><tp:taxon-name><tp:taxon-name-part taxon-name-part-type="genus" reg="Pholcus">Pholcus</tp:taxon-name-part><tp:taxon-name-part taxon-name-part-type="species" reg="worak">worak</tp:taxon-name-part></tp:taxon-name></italic> sp. nov. <bold>E</bold><italic><tp:taxon-name><tp:taxon-name-part taxon-name-part-type="genus" reg="Pholcus">Pholcus</tp:taxon-name-part><tp:taxon-name-part taxon-name-part-type="species" reg="yangpyeong">yangpyeong</tp:taxon-name-part></tp:taxon-name></italic> sp. nov. (<bold>A, D</bold> prolateral view <bold>B, C, E</bold> frontal view, arrows indicate dorsal spines). Scale bars: 0.3 mm.</p></caption><graphic xmlns:xlink="http://www.w3.org/1999/xlink" xlink:href="zookeys-1178-097_article-104780__-g008.jpg" position="float" orientation="portrait" xlink:type="simple" id="oo_901067.jpg"><uri content-type="original_file" xlink:type="simple">https://binary.pensoft.net/fig/901067</uri></graphic></fig><fig id="F1" position="float" orientation="portrait"><object-id xmlns:xlink="http://www.w3.org/1999/xlink" content-type="doi" xlink:type="simple">10.3897/zookeys.1178.104780.figure1</object-id><object-id xmlns:xlink="http://www.w3.org/1999/xlink" content-type="arpha" xlink:type="simple">14BC1092-0007-5668-8FF7-312C6DF4790F</object-id><label>Figure 1.</label><caption><p>Distribution map and habitats of new <italic><tp:taxon-name><tp:taxon-name-part taxon-name-part-type="genus" reg="Pholcus">Pholcus</tp:taxon-name-part></tp:taxon-name></italic> spiders <bold>A</bold> distribution of the new <italic><tp:taxon-name><tp:taxon-name-part taxon-name-part-type="genus" reg="Pholcus">Pholcus</tp:taxon-name-part></tp:taxon-name></italic> spiders in South Korea <bold>B</bold> habitat of <italic><tp:taxon-name><tp:taxon-name-part taxon-name-part-type="genus" reg="Pholcus">Pholcus</tp:taxon-name-part><tp:taxon-name-part taxon-name-part-type="species" reg="duryun">duryun</tp:taxon-name-part></tp:taxon-name></italic> sp. nov. <bold>C</bold> habitat of <italic><tp:taxon-name><tp:taxon-name-part taxon-name-part-type="genus" reg="Pholcus">Pholcus</tp:taxon-name-part><tp:taxon-name-part taxon-name-part-type="species" reg="hwaam">hwaam</tp:taxon-name-part></tp:taxon-name></italic> sp. nov. <bold>D</bold> habitat of <italic><tp:taxon-name><tp:taxon-name-part taxon-name-part-type="genus" reg="Pholcus">Pholcus</tp:taxon-name-part><tp:taxon-name-part taxon-name-part-type="species" reg="mohang">mohang</tp:taxon-name-part></tp:taxon-name></italic> sp. nov. <bold>E</bold> habitat of <italic><tp:taxon-name><tp:taxon-name-part taxon-name-part-type="genus" reg="Pholcus">Pholcus</tp:taxon-name-part><tp:taxon-name-part taxon-name-part-type="species" reg="worak">worak</tp:taxon-name-part></tp:taxon-name></italic> sp. nov. <bold>F</bold> habitat of <italic><tp:taxon-name><tp:taxon-name-part taxon-name-part-type="genus" reg="Pholcus">Pholcus</tp:taxon-name-part><tp:taxon-name-part taxon-name-part-type="species" reg="yangpyeong">yangpyeong</tp:taxon-name-part></tp:taxon-name></italic> sp. nov.</p></caption><graphic xmlns:xlink="http://www.w3.org/1999/xlink" xlink:href="zookeys-1178-097_article-104780__-g001.jpg" position="float" orientation="portrait" xlink:type="simple" id="oo_901060.jpg"><uri content-type="original_file" xlink:type="simple">https://binary.pensoft.net/fig/901060</uri></graphic></fig></tp:treatment-sec></tp:taxon-treatment>
