# Supplementary material for: ﻿Five new species of the Pholcusphungiformes species group (Araneae, Pholcidae) from South Korea
Source: Zookeys. 2023 Sep 4;1178:97–114. doi: 10.3897/zookeys.1178.104780 (PMC10843697; doi:10.3897/zookeys.1178.104780)
Supplement: XML Treatment for Pholcus worak [file zookeys.1178.104780-treatment5.xml]

<!DOCTYPE tp:taxon-treatment
  PUBLIC "-//TaxonX//DTD Taxonomic Treatment Publishing DTD v0 20100105//EN" "tax-treatment-NSO.dtd">
<tp:taxon-treatment xmlns:tp="http://www.plazi.org/taxpub"><tp:treatment-meta><kwd-group><label>Taxon classification</label><kwd>
                <named-content content-type="kingdom">Animalia</named-content>
              </kwd></kwd-group><mixed-citation publication-type="journal"><person-group><name><surname>Jang</surname><given-names>Chang Moon</given-names></name><name><surname>Bae</surname><given-names>Yang Seop</given-names></name><name><surname>Lee</surname><given-names>Sue Yeon</given-names></name><name><surname>Yoo</surname><given-names>Jung Sun</given-names></name><name><surname>Kim</surname><given-names>Seung Tae</given-names></name></person-group><article-title>﻿Five new species of the <italic><tp:taxon-name><tp:taxon-name-part taxon-name-part-type="genus" reg="Pholcus">Pholcus</tp:taxon-name-part><tp:taxon-name-part taxon-name-part-type="species" reg="phungiformes">phungiformes</tp:taxon-name-part></tp:taxon-name></italic> species group (<tp:taxon-name><tp:taxon-name-part taxon-name-part-type="order">Araneae</tp:taxon-name-part></tp:taxon-name>, <tp:taxon-name><tp:taxon-name-part taxon-name-part-type="family">Pholcidae</tp:taxon-name-part></tp:taxon-name>) from South Korea</article-title><source>Zookeys</source><day>04</day><month>09</month><year>2023</year><volume>1178</volume><fpage>97</fpage><lpage>114</lpage><pub-id pub-id-type="doi">10.3897/zookeys.1178.104780</pub-id></mixed-citation></tp:treatment-meta><tp:nomenclature><label>﻿</label><tp:taxon-name>
              <object-id xmlns:xlink="http://www.w3.org/1999/xlink" content-type="arpha" xlink:type="simple">CD485AFC-DCE4-5986-B409-86EDD20F04DD</object-id>
              <tp:taxon-name-part taxon-name-part-type="genus" reg="Pholcus">Pholcus</tp:taxon-name-part>
              <tp:taxon-name-part taxon-name-part-type="species" reg="worak">worak</tp:taxon-name-part>
              <object-id xmlns:xlink="http://www.w3.org/1999/xlink" content-type="zoobank" xlink:type="simple">https://zoobank.org/4A2C751D-7BDF-4154-8E6E-691B136E74B4</object-id>
            </tp:taxon-name><tp:taxon-status xmlns:xlink="http://www.w3.org/1999/xlink" xlink:type="simple">sp. nov.</tp:taxon-status><xref ref-type="fig" rid="F6">Figs 6</xref><xref ref-type="fig" rid="F8">, 8D</xref></tp:nomenclature><tp:treatment-sec sec-type="material" id="SECID0E6IAG"><title>Material examined.</title><p><bold><italic>Holotype</italic></bold>: South Korea • ♂; Chungcheongbuk-do, Jecheon-si, Hansu-myeon, Songgye-ri, Mt. Woraksan National Park; <named-content xmlns:xlink="http://www.w3.org/1999/xlink" content-type="dwc:verbatimCoordinates" xlink:type="simple"><named-content content-type="geo-json" specific-use="{&#34;type&#34;:&#34;Point&#34;,&#34;coordinates&#34;:[128.095000,36.861667]}" id="NCID0ENJAG" xlink:type="simple">36°51.7'N, 128°5.7'E</named-content></named-content>, 295 m; 10 September 2019; S.T. Kim &amp; S.Y. Lee leg.; <named-content xmlns:xlink="http://www.w3.org/1999/xlink" content-type="dwc:institutional_code" xlink:title="National Institute of Biological Resources, Incheon, South Korea" xlink:href="http://grbio.org/institution/national-institute-biological-resources-0" xlink:type="simple">NIBR</named-content> ##NUHGIV0000000003. <bold><italic>Paratypes</italic></bold>: South Korea • 4♂♂ and 5♀♀ same data as for holotype; <named-content xmlns:xlink="http://www.w3.org/1999/xlink" content-type="dwc:institutional_code" xlink:title="National Institute of Biological Resources, Incheon, South Korea" xlink:href="http://grbio.org/institution/national-institute-biological-resources-0" xlink:type="simple">NIBR</named-content> #NUHGIV00000000032–40.</p></tp:treatment-sec><tp:treatment-sec sec-type="diagnosis" id="SECID0E4JAG"><title>Diagnosis.</title><p><italic><tp:taxon-name><tp:taxon-name-part taxon-name-part-type="genus" reg="Pholcus">Pholcus</tp:taxon-name-part><tp:taxon-name-part taxon-name-part-type="species" reg="worak">worak</tp:taxon-name-part></tp:taxon-name></italic> sp. nov. can be easily distinguished from the other species within the <italic><tp:taxon-name><tp:taxon-name-part taxon-name-part-type="genus" reg="Pholcus">P.</tp:taxon-name-part><tp:taxon-name-part taxon-name-part-type="species" reg="phungiformes">phungiformes</tp:taxon-name-part></tp:taxon-name></italic> species group by the combination of the following characters: male - embolus slender, conspicuously long, and straight (Fig. <xref ref-type="fig" rid="F6">6H, K</xref>); procursus with large and broadly swollen ventral knee, roundly depressed dorsodistal apophysis with pointed tip (numbered 1 in Fig. <xref ref-type="fig" rid="F6">6H–J</xref>), and long membranous ventrodistal apophysis with pointed tip (numbered 2 in Fig. <xref ref-type="fig" rid="F6">6H–J</xref>). Female - epigynum with a pair of sclerotized fried egg-shaped protuberances in median portion, pore plates elliptical, slanted, and far apart from each other in internal genitalia (Fig. <xref ref-type="fig" rid="F6">6G</xref>).</p><fig id="F6" position="float" orientation="portrait"><object-id xmlns:xlink="http://www.w3.org/1999/xlink" content-type="doi" xlink:type="simple">10.3897/zookeys.1178.104780.figure6</object-id><object-id xmlns:xlink="http://www.w3.org/1999/xlink" content-type="arpha" xlink:type="simple">964513B9-BB80-5C29-BF16-B741FE2D9C26</object-id><label>Figure 6.</label><caption><p><italic><tp:taxon-name><tp:taxon-name-part taxon-name-part-type="genus" reg="Pholcus">Pholcus</tp:taxon-name-part><tp:taxon-name-part taxon-name-part-type="species" reg="worak">worak</tp:taxon-name-part></tp:taxon-name></italic> sp. nov., holotype male (<bold>A, C, D, H–K</bold>) and paratype female (<bold>B, E–G</bold>) <bold>A, B</bold> habitus <bold>C, D</bold> chelicerae (<bold>C</bold> frontal view <bold>D</bold> lateral view) <bold>E, F</bold> epigynum (<bold>E</bold> ventral view <bold>F</bold> lateral view) <bold>G</bold> internal genitalia, dorsal view <bold>H–J</bold> palp (1 = dorsodistal apophysis, 2 = ventrodistal apophysis <bold>H</bold> prolateral view <bold>I</bold> frontal view <bold>J</bold> retrolateral view) <bold>K</bold> bulbal processes. Abbreviations: Aa = anterior arch of epigynum, B = bulb, DA = distal apophysis, E = embolus, FA = frontal apophysis, PA = proximo-lateral apophysis, PP = pore plate, Pr = procursus, U = uncus. Scale bars in mm.</p></caption><graphic xmlns:xlink="http://www.w3.org/1999/xlink" xlink:href="zookeys-1178-097_article-104780__-g006.jpg" position="float" orientation="portrait" xlink:type="simple" id="oo_901065.jpg"><uri content-type="original_file" xlink:type="simple">https://binary.pensoft.net/fig/901065</uri></graphic></fig></tp:treatment-sec><tp:treatment-sec sec-type="description" id="SECID0E6MAG"><title>Description.</title><p><bold>Male</bold> (holotype). Habitus as in Fig. <xref ref-type="fig" rid="F6">6A</xref>. Total length 5.17. Carapace: 1.72 long/1.75 wide. Eyes: AER 0.81, PER 0.86, <abbrev xmlns:xlink="http://www.w3.org/1999/xlink" xlink:title="anterior lateral eye" id="ABBRID0ELNAG" xlink:type="simple">ALE</abbrev> 0.20, <abbrev xmlns:xlink="http://www.w3.org/1999/xlink" xlink:title="anterior median eye" id="ABBRID0EPNAG" xlink:type="simple">AME</abbrev> 0.14, <abbrev xmlns:xlink="http://www.w3.org/1999/xlink" xlink:title="posterior lateral eye" id="ABBRID0ETNAG" xlink:type="simple">PLE</abbrev> 0.20, <abbrev xmlns:xlink="http://www.w3.org/1999/xlink" xlink:title="posterior median eye" id="ABBRID0EXNAG" xlink:type="simple">PME</abbrev> 0.18, <abbrev xmlns:xlink="http://www.w3.org/1999/xlink" xlink:title="distance between ALE-PLE" id="ABBRID0E2NAG" xlink:type="simple">ALE-PLE</abbrev> contiguous, <abbrev xmlns:xlink="http://www.w3.org/1999/xlink" xlink:title="distance between ALE-AME" id="ABBRID0E6NAG" xlink:type="simple">ALE-AME</abbrev> 0.07, <abbrev xmlns:xlink="http://www.w3.org/1999/xlink" xlink:title="distance between AMEs" id="ABBRID0EDOAG" xlink:type="simple">AME-AME</abbrev> 0.08, <abbrev xmlns:xlink="http://www.w3.org/1999/xlink" xlink:title="distance between AME-PME" id="ABBRID0EHOAG" xlink:type="simple">AME-PME</abbrev> 0.07, <abbrev xmlns:xlink="http://www.w3.org/1999/xlink" xlink:title="posterior median eye" id="ABBRID0ELOAG" xlink:type="simple">PME</abbrev>-<abbrev xmlns:xlink="http://www.w3.org/1999/xlink" xlink:title="posterior lateral eye" id="ABBRID0EPOAG" xlink:type="simple">PLE</abbrev> 0.05, <abbrev xmlns:xlink="http://www.w3.org/1999/xlink" xlink:title="distance between PMEs in the eye region" id="ABBRID0ETOAG" xlink:type="simple">PME-PME</abbrev> 0.31. Chelicera: 1.17 long/0.34 wide. Endite: 0.58 long/0.39 wide. Labium: 0.31 long/0.38 wide. Sternum: 0.87 long/1.15 wide. Legs: I 43.79 (11.03, 0.77, 11.22, 18.29, 2.48), II 29.24 (8.09, 0.59, 7.41, 11.69, 1.46), III 21.04 (6.12, 0.68, 5.10, 7.90, 1.24), IV 27.83 (8.11, 0.61, 6.97, 10.67, 1.47), tibia I <abbrev xmlns:xlink="http://www.w3.org/1999/xlink" xlink:title="length/diameter in the leg measurement" id="ABBRID0EXOAG" xlink:type="simple">L/d</abbrev> 58. Palp: 4.37 (0.80, 0.36, 1.31, -, 1.90). Abdomen: 3.45 long/1.52 wide.</p><p>Carapace pale yellowish brown, cephalic region with a pale blackish brown median band, thoracic region with pale blackish brown radial and marginal bands (Fig. <xref ref-type="fig" rid="F6">6A</xref>). Chelicera with three apophyses; blunt proximo-lateral apophysis protruding diagonally upward out of chelicera, small and blunt frontal apophysis protruding forward, and thick and pointed distal apophysis slightly protruding diagonally downward (Fig. <xref ref-type="fig" rid="F6">6C, D</xref>). Legs yellowish brown, retrolateral trichobothrium on tibia I at 5% proximally, tarsus I with 29 pseudosegments, femora, tibiae, and metatarsi with one or two pale blackish brown proximal and distal annuli, leg formula I-II-IV-III. Abdomen elliptical, turbid gray with a long cardiac pattern and many black irregular spots (Fig. <xref ref-type="fig" rid="F6">6A</xref>). Palp (Fig. <xref ref-type="fig" rid="F6">6H–K</xref>): trochanter with blunt and finger-like retrolatero-ventral apophysis, shorter than femur; palpal tibia with an eyebrow-shaped and rudimentary prolatero-ventral modification hidden by uncus; bulb pale yellowish brown, pocket-shaped, pseudo-appendix absent; uncus dark blackish brown and rectangular with a rounded edge having fine scales, edge finely serrated, pseudo-appendix absent; embolus slender and weakly sclerotized with some semitransparent fringed distal processes, conspicuously long and straight (Fig. <xref ref-type="fig" rid="F6">6H, K</xref>); procursus large and long, pale yellowish brown dorsally and brown with blackish brown margin ventrally, large ventral knee broadly swollen and smoothly curved, two distal apophyses present, dorsodistal apophysis roundly depressed with a pointed tip (numbered 1 in Fig. <xref ref-type="fig" rid="F6">6H–J</xref>) and membranous ventrodistal apophysis long with a pointed tip (numbered 2 in Fig. <xref ref-type="fig" rid="F6">6H–J</xref>), one thin and short with two short and spike like dorsal spines present on the round ridge (Fig. <xref ref-type="fig" rid="F8">8D</xref>).</p><p><bold>Female</bold> (paratype). General appearance similar to male, habitus as in Fig. <xref ref-type="fig" rid="F6">6B</xref>. Total length 5.33. Carapace: 1.72 long/1.86 wide. Eyes: AER 0.75, PER 0.83, <abbrev xmlns:xlink="http://www.w3.org/1999/xlink" xlink:title="anterior lateral eye" id="ABBRID0EFQAG" xlink:type="simple">ALE</abbrev> 0.21, <abbrev xmlns:xlink="http://www.w3.org/1999/xlink" xlink:title="anterior median eye" id="ABBRID0EJQAG" xlink:type="simple">AME</abbrev> 0.14, <abbrev xmlns:xlink="http://www.w3.org/1999/xlink" xlink:title="posterior lateral eye" id="ABBRID0ENQAG" xlink:type="simple">PLE</abbrev> 0.20, <abbrev xmlns:xlink="http://www.w3.org/1999/xlink" xlink:title="posterior median eye" id="ABBRID0ERQAG" xlink:type="simple">PME</abbrev> 0.16, <abbrev xmlns:xlink="http://www.w3.org/1999/xlink" xlink:title="distance between ALE-PLE" id="ABBRID0EVQAG" xlink:type="simple">ALE-PLE</abbrev> contiguous, <abbrev xmlns:xlink="http://www.w3.org/1999/xlink" xlink:title="distance between ALE-AME" id="ABBRID0EZQAG" xlink:type="simple">ALE-AME</abbrev> 0.04, <abbrev xmlns:xlink="http://www.w3.org/1999/xlink" xlink:title="distance between AMEs" id="ABBRID0E4QAG" xlink:type="simple">AME-AME</abbrev> 0.07, <abbrev xmlns:xlink="http://www.w3.org/1999/xlink" xlink:title="distance between AME-PME" id="ABBRID0EBRAG" xlink:type="simple">AME-PME</abbrev> 0.09, <abbrev xmlns:xlink="http://www.w3.org/1999/xlink" xlink:title="posterior median eye" id="ABBRID0EFRAG" xlink:type="simple">PME</abbrev>-<abbrev xmlns:xlink="http://www.w3.org/1999/xlink" xlink:title="posterior lateral eye" id="ABBRID0EJRAG" xlink:type="simple">PLE</abbrev> 0.06, <abbrev xmlns:xlink="http://www.w3.org/1999/xlink" xlink:title="distance between PMEs in the eye region" id="ABBRID0ENRAG" xlink:type="simple">PME-PME</abbrev> 0.31. Chelicera: 1.08 long/0.34 wide. Endite: 0.56 long/0.32 wide. Labium: 0.33 long/0.39 wide. Sternum: 0.86 long/1.17 wide. Legs: I 39.33 (9.81, 0.70, 10.14, 16.42, 2.26), II 27.04 (7.34, 0.69, 6.91, 10.60, 1.50), III 19.96 (5.69, 0.64, 4.95, 7.51, 1.17), IV 27.20 (7.81, 0.66, 6.92, 10.29, 1.52), tibia I <abbrev xmlns:xlink="http://www.w3.org/1999/xlink" xlink:title="length/diameter in the leg measurement" id="ABBRID0ERRAG" xlink:type="simple">L/d</abbrev> 49. Palp: 1.62 (0.50, 0.21, 0.32, -, 0.59). Abdomen: 3.61 long/1.74 wide. Epigynum: 1.17 wide.</p><p>Legs yellowish brown, femora, tibiae, and metatarsi with one or two pale blackish brown proximal and distal annuli, leg formula I-IV≒II-III. Epigynum (Fig. <xref ref-type="fig" rid="F6">6E, F</xref>): sclerotized, anterior epigynal plate strongly protruding, anterior arch with median portion slightly curved, anterior epigynal plate and posterior epigynal plate far apart, both sides of median portion with a pair of sclerotized fried egg-shaped protuberances; small and short knob with a blunt tip. Internal genitalia (Fig. <xref ref-type="fig" rid="F6">6G</xref>): pore plates elliptical, slanted, and far apart from each other.</p></tp:treatment-sec><tp:treatment-sec sec-type="variation" id="SECID0E6RAG"><title>Variation.</title><p>Tibia I in four paratype males (<named-content xmlns:xlink="http://www.w3.org/1999/xlink" content-type="dwc:institutional_code" xlink:title="National Institute of Biological Resources, Incheon, South Korea" xlink:href="http://grbio.org/institution/national-institute-biological-resources-0" xlink:type="simple">NIBR</named-content> #NUHGIV00000000032–35): 12.98 ± 0.76 (13.74, 12.48, 12.18, 13.50). Tibia I in other four paratype female (<named-content xmlns:xlink="http://www.w3.org/1999/xlink" content-type="dwc:institutional_code" xlink:title="National Institute of Biological Resources, Incheon, South Korea" xlink:href="http://grbio.org/institution/national-institute-biological-resources-0" xlink:type="simple">NIBR</named-content> #NUHGIV00000000037–40): 9.91 ± 0.40 (10.04, 9.89, 9.38, 10.33).</p></tp:treatment-sec><tp:treatment-sec sec-type="habitat" id="SECID0ENSAG"><title>Habitat.</title><p>Rock walls and under rocks in a mountainous mixed forest (Fig. <xref ref-type="fig" rid="F1">1E</xref>).</p></tp:treatment-sec><tp:treatment-sec sec-type="distribution" id="SECID0EXSAG"><title>Distribution.</title><p>South Korea (Mt. Woraksan, Chungcheongbuk-do) (Fig. <xref ref-type="fig" rid="F1">1A</xref>).</p></tp:treatment-sec><tp:treatment-sec sec-type="etymology" id="SECID0EBTAG"><title>Etymology.</title><p>The specific name is a noun in apposition referring to the type locality, Mt. Woraksan.</p></tp:treatment-sec><tp:treatment-sec><!--Section generated to contain objects referenced in tp:taxon-treatment.--><fig id="F8" position="float" orientation="portrait"><object-id xmlns:xlink="http://www.w3.org/1999/xlink" content-type="doi" xlink:type="simple">10.3897/zookeys.1178.104780.figure8</object-id><object-id xmlns:xlink="http://www.w3.org/1999/xlink" content-type="arpha" xlink:type="simple">7D7BDE1A-CC38-54B1-9844-280582175820</object-id><label>Figure 8.</label><caption><p>Dorsal spines of procursus <bold>A</bold><italic><tp:taxon-name><tp:taxon-name-part taxon-name-part-type="genus" reg="Pholcus">Pholcus</tp:taxon-name-part><tp:taxon-name-part taxon-name-part-type="species" reg="duryun">duryun</tp:taxon-name-part></tp:taxon-name></italic> sp. nov. <bold>B</bold><italic><tp:taxon-name><tp:taxon-name-part taxon-name-part-type="genus" reg="Pholcus">Pholcus</tp:taxon-name-part><tp:taxon-name-part taxon-name-part-type="species" reg="hwaam">hwaam</tp:taxon-name-part></tp:taxon-name></italic> sp. nov. <bold>C</bold><italic><tp:taxon-name><tp:taxon-name-part taxon-name-part-type="genus" reg="Pholcus">Pholcus</tp:taxon-name-part><tp:taxon-name-part taxon-name-part-type="species" reg="mohang">mohang</tp:taxon-name-part></tp:taxon-name></italic> sp. nov. <bold>D</bold><italic><tp:taxon-name><tp:taxon-name-part taxon-name-part-type="genus" reg="Pholcus">Pholcus</tp:taxon-name-part><tp:taxon-name-part taxon-name-part-type="species" reg="worak">worak</tp:taxon-name-part></tp:taxon-name></italic> sp. nov. <bold>E</bold><italic><tp:taxon-name><tp:taxon-name-part taxon-name-part-type="genus" reg="Pholcus">Pholcus</tp:taxon-name-part><tp:taxon-name-part taxon-name-part-type="species" reg="yangpyeong">yangpyeong</tp:taxon-name-part></tp:taxon-name></italic> sp. nov. (<bold>A, D</bold> prolateral view <bold>B, C, E</bold> frontal view, arrows indicate dorsal spines). Scale bars: 0.3 mm.</p></caption><graphic xmlns:xlink="http://www.w3.org/1999/xlink" xlink:href="zookeys-1178-097_article-104780__-g008.jpg" position="float" orientation="portrait" xlink:type="simple" id="oo_901067.jpg"><uri content-type="original_file" xlink:type="simple">https://binary.pensoft.net/fig/901067</uri></graphic></fig><fig id="F1" position="float" orientation="portrait"><object-id xmlns:xlink="http://www.w3.org/1999/xlink" content-type="doi" xlink:type="simple">10.3897/zookeys.1178.104780.figure1</object-id><object-id xmlns:xlink="http://www.w3.org/1999/xlink" content-type="arpha" xlink:type="simple">14BC1092-0007-5668-8FF7-312C6DF4790F</object-id><label>Figure 1.</label><caption><p>Distribution map and habitats of new <italic><tp:taxon-name><tp:taxon-name-part taxon-name-part-type="genus" reg="Pholcus">Pholcus</tp:taxon-name-part></tp:taxon-name></italic> spiders <bold>A</bold> distribution of the new <italic><tp:taxon-name><tp:taxon-name-part taxon-name-part-type="genus" reg="Pholcus">Pholcus</tp:taxon-name-part></tp:taxon-name></italic> spiders in South Korea <bold>B</bold> habitat of <italic><tp:taxon-name><tp:taxon-name-part taxon-name-part-type="genus" reg="Pholcus">Pholcus</tp:taxon-name-part><tp:taxon-name-part taxon-name-part-type="species" reg="duryun">duryun</tp:taxon-name-part></tp:taxon-name></italic> sp. nov. <bold>C</bold> habitat of <italic><tp:taxon-name><tp:taxon-name-part taxon-name-part-type="genus" reg="Pholcus">Pholcus</tp:taxon-name-part><tp:taxon-name-part taxon-name-part-type="species" reg="hwaam">hwaam</tp:taxon-name-part></tp:taxon-name></italic> sp. nov. <bold>D</bold> habitat of <italic><tp:taxon-name><tp:taxon-name-part taxon-name-part-type="genus" reg="Pholcus">Pholcus</tp:taxon-name-part><tp:taxon-name-part taxon-name-part-type="species" reg="mohang">mohang</tp:taxon-name-part></tp:taxon-name></italic> sp. nov. <bold>E</bold> habitat of <italic><tp:taxon-name><tp:taxon-name-part taxon-name-part-type="genus" reg="Pholcus">Pholcus</tp:taxon-name-part><tp:taxon-name-part taxon-name-part-type="species" reg="worak">worak</tp:taxon-name-part></tp:taxon-name></italic> sp. nov. <bold>F</bold> habitat of <italic><tp:taxon-name><tp:taxon-name-part taxon-name-part-type="genus" reg="Pholcus">Pholcus</tp:taxon-name-part><tp:taxon-name-part taxon-name-part-type="species" reg="yangpyeong">yangpyeong</tp:taxon-name-part></tp:taxon-name></italic> sp. nov.</p></caption><graphic xmlns:xlink="http://www.w3.org/1999/xlink" xlink:href="zookeys-1178-097_article-104780__-g001.jpg" position="float" orientation="portrait" xlink:type="simple" id="oo_901060.jpg"><uri content-type="original_file" xlink:type="simple">https://binary.pensoft.net/fig/901060</uri></graphic></fig></tp:treatment-sec></tp:taxon-treatment>
