# Supplementary material for: ﻿Five new species of the Pholcusphungiformes species group (Araneae, Pholcidae) from South Korea
Source: Zookeys. 2023 Sep 4;1178:97–114. doi: 10.3897/zookeys.1178.104780 (PMC10843697; doi:10.3897/zookeys.1178.104780)
Supplement: XML Treatment for Pholcus yangpyeong [file zookeys.1178.104780-treatment6.xml]

<!DOCTYPE tp:taxon-treatment
  PUBLIC "-//TaxonX//DTD Taxonomic Treatment Publishing DTD v0 20100105//EN" "tax-treatment-NSO.dtd">
<tp:taxon-treatment xmlns:tp="http://www.plazi.org/taxpub"><tp:treatment-meta><kwd-group><label>Taxon classification</label><kwd>
                <named-content content-type="kingdom">Animalia</named-content>
              </kwd></kwd-group><mixed-citation publication-type="journal"><person-group><name><surname>Jang</surname><given-names>Chang Moon</given-names></name><name><surname>Bae</surname><given-names>Yang Seop</given-names></name><name><surname>Lee</surname><given-names>Sue Yeon</given-names></name><name><surname>Yoo</surname><given-names>Jung Sun</given-names></name><name><surname>Kim</surname><given-names>Seung Tae</given-names></name></person-group><article-title>﻿Five new species of the <italic><tp:taxon-name><tp:taxon-name-part taxon-name-part-type="genus" reg="Pholcus">Pholcus</tp:taxon-name-part><tp:taxon-name-part taxon-name-part-type="species" reg="phungiformes">phungiformes</tp:taxon-name-part></tp:taxon-name></italic> species group (<tp:taxon-name><tp:taxon-name-part taxon-name-part-type="order">Araneae</tp:taxon-name-part></tp:taxon-name>, <tp:taxon-name><tp:taxon-name-part taxon-name-part-type="family">Pholcidae</tp:taxon-name-part></tp:taxon-name>) from South Korea</article-title><source>Zookeys</source><day>04</day><month>09</month><year>2023</year><volume>1178</volume><fpage>97</fpage><lpage>114</lpage><pub-id pub-id-type="doi">10.3897/zookeys.1178.104780</pub-id></mixed-citation></tp:treatment-meta><tp:nomenclature><label>﻿</label><tp:taxon-name>
              <object-id xmlns:xlink="http://www.w3.org/1999/xlink" content-type="arpha" xlink:type="simple">6217AE3A-F4EC-5315-8F1D-059CC0165D6E</object-id>
              <tp:taxon-name-part taxon-name-part-type="genus" reg="Pholcus">Pholcus</tp:taxon-name-part>
              <tp:taxon-name-part taxon-name-part-type="species" reg="yangpyeong">yangpyeong</tp:taxon-name-part>
              <object-id xmlns:xlink="http://www.w3.org/1999/xlink" content-type="zoobank" xlink:type="simple">https://zoobank.org/F8FB0A1C-2216-4500-88F2-4799F7EA7C1E</object-id>
            </tp:taxon-name><tp:taxon-status xmlns:xlink="http://www.w3.org/1999/xlink" xlink:type="simple">sp. nov.</tp:taxon-status><xref ref-type="fig" rid="F7">Figs 7</xref><xref ref-type="fig" rid="F8">, 8E</xref></tp:nomenclature><tp:treatment-sec sec-type="material" id="SECID0EXUAG"><title>Material examined.</title><p><bold><italic>Holotype</italic></bold>: South Korea • ♂; Gyeonggi-do, Yangpyeong-gun, Danwol-myeon, Danwol-ro; <named-content xmlns:xlink="http://www.w3.org/1999/xlink" content-type="dwc:verbatimCoordinates" xlink:type="simple"><named-content content-type="geo-json" specific-use="{&#34;type&#34;:&#34;Point&#34;,&#34;coordinates&#34;:[127.678333,37.586667]}" id="NCID0EFVAG" xlink:type="simple">37°35.2'N, 127°40.7'E</named-content></named-content>; alt. 275 m; 14 July 2021; C.M. Jang &amp; S.T. Kim leg.; <named-content xmlns:xlink="http://www.w3.org/1999/xlink" content-type="dwc:institutional_code" xlink:title="National Institute of Biological Resources, Incheon, South Korea" xlink:href="http://grbio.org/institution/national-institute-biological-resources-0" xlink:type="simple">NIBR</named-content> #WGJTIV0000000569. <bold><italic>Paratypes</italic></bold>: South Korea • 6♂♂ and 5♀♀ same data as holotype; <named-content xmlns:xlink="http://www.w3.org/1999/xlink" content-type="dwc:institutional_code" xlink:title="National Institute of Biological Resources, Incheon, South Korea" xlink:href="http://grbio.org/institution/national-institute-biological-resources-0" xlink:type="simple">NIBR</named-content> #NUHGIV00000000041–51.</p></tp:treatment-sec><tp:treatment-sec sec-type="diagnosis" id="SECID0EVVAG"><title>Diagnosis.</title><p><italic><tp:taxon-name><tp:taxon-name-part taxon-name-part-type="genus" reg="Pholcus">Pholcus</tp:taxon-name-part><tp:taxon-name-part taxon-name-part-type="species" reg="yangpyeong">yangpyeong</tp:taxon-name-part></tp:taxon-name></italic> sp. nov. can be easily distinguished from the other species within the <italic><tp:taxon-name><tp:taxon-name-part taxon-name-part-type="genus" reg="Pholcus">P.</tp:taxon-name-part><tp:taxon-name-part taxon-name-part-type="species" reg="phungiformes">phungiformes</tp:taxon-name-part></tp:taxon-name></italic> species group by the combination of the following characters: Male - uncus rectangular and protruding triangularly on one side; procursus with prolateral apophysis with two pointed and one serrated tips (numbered 1 in Fig. <xref ref-type="fig" rid="F7">7H, I</xref>), strongly curved ventral membranous process (numbered 2 in Fig. <xref ref-type="fig" rid="F7">7H, I</xref>), claw-shaped and slightly curved ventrodistal apophysis (numbered 3 in Fig. <xref ref-type="fig" rid="F7">7H–J</xref>). Female - anterior arch slightly recurved, pore plates rectangular and far apart from each other (Fig. <xref ref-type="fig" rid="F7">7G</xref>).</p><fig id="F7" position="float" orientation="portrait"><object-id xmlns:xlink="http://www.w3.org/1999/xlink" content-type="doi" xlink:type="simple">10.3897/zookeys.1178.104780.figure7</object-id><object-id xmlns:xlink="http://www.w3.org/1999/xlink" content-type="arpha" xlink:type="simple">A34987F1-7AB8-5CC7-AB29-F0922916E1D4</object-id><label>Figure 7.</label><caption><p><italic><tp:taxon-name><tp:taxon-name-part taxon-name-part-type="genus" reg="Pholcus">Pholcus</tp:taxon-name-part><tp:taxon-name-part taxon-name-part-type="species" reg="yangpyeong">yangpyeong</tp:taxon-name-part></tp:taxon-name></italic> sp. nov., holotype male (<bold>A, C, D, H–K</bold>) and paratype female (<bold>B, E–G</bold>) <bold>A, B</bold> habitus <bold>C, D</bold> chelicerae (<bold>C</bold> frontal view <bold>D</bold> lateral view) <bold>E, F</bold> epigynum (<bold>E</bold> ventral view <bold>F</bold> lateral view) <bold>G</bold> internal genitalia, dorsal view <bold>H–J</bold> palp (1 = prolateral apophysis, 2 = ventral membranous process, 3 = ventrodistal apophysis <bold>H</bold> prolateral view <bold>I</bold> frontal view <bold>J</bold> retrolateral view) <bold>K</bold> bulbal processes. Abbreviations: Aa = anterior arch of epigynum, B = bulb, DA = distal apophysis, E = embolus, FA = frontal apophysis, PA = proximo-lateral apophysis, Pa = pseudo-appendix, PP = pore plate, Pr = procursus, U = uncus. Scale bars in mm.</p></caption><graphic xmlns:xlink="http://www.w3.org/1999/xlink" xlink:href="zookeys-1178-097_article-104780__-g007.jpg" position="float" orientation="portrait" xlink:type="simple" id="oo_901066.jpg"><uri content-type="original_file" xlink:type="simple">https://binary.pensoft.net/fig/901066</uri></graphic></fig></tp:treatment-sec><tp:treatment-sec sec-type="description" id="SECID0EXYAG"><title>Description.</title><p><bold>Male</bold> (holotype). Habitus as in Fig. <xref ref-type="fig" rid="F7">7A</xref>. Total length 5.27. Carapace: 1.52 long/1.68 wide. Eyes: AER 0.79, PER 0.86, <abbrev xmlns:xlink="http://www.w3.org/1999/xlink" xlink:title="anterior lateral eye" id="ABBRID0EDZAG" xlink:type="simple">ALE</abbrev> 0.21, <abbrev xmlns:xlink="http://www.w3.org/1999/xlink" xlink:title="anterior median eye" id="ABBRID0EHZAG" xlink:type="simple">AME</abbrev> 0.16, <abbrev xmlns:xlink="http://www.w3.org/1999/xlink" xlink:title="posterior lateral eye" id="ABBRID0ELZAG" xlink:type="simple">PLE</abbrev> 0.21, <abbrev xmlns:xlink="http://www.w3.org/1999/xlink" xlink:title="posterior median eye" id="ABBRID0EPZAG" xlink:type="simple">PME</abbrev> 0.18, <abbrev xmlns:xlink="http://www.w3.org/1999/xlink" xlink:title="distance between ALE-PLE" id="ABBRID0ETZAG" xlink:type="simple">ALE-PLE</abbrev> contiguous, <abbrev xmlns:xlink="http://www.w3.org/1999/xlink" xlink:title="distance between ALE-AME" id="ABBRID0EXZAG" xlink:type="simple">ALE-AME</abbrev> 0.05, <abbrev xmlns:xlink="http://www.w3.org/1999/xlink" xlink:title="distance between AMEs" id="ABBRID0E2ZAG" xlink:type="simple">AME-AME</abbrev> 0.08, <abbrev xmlns:xlink="http://www.w3.org/1999/xlink" xlink:title="distance between AME-PME" id="ABBRID0E6ZAG" xlink:type="simple">AME-PME</abbrev> 0.06, <abbrev xmlns:xlink="http://www.w3.org/1999/xlink" xlink:title="posterior median eye" id="ABBRID0ED1AG" xlink:type="simple">PME</abbrev>-<abbrev xmlns:xlink="http://www.w3.org/1999/xlink" xlink:title="posterior lateral eye" id="ABBRID0EH1AG" xlink:type="simple">PLE</abbrev> 0.04, <abbrev xmlns:xlink="http://www.w3.org/1999/xlink" xlink:title="distance between PMEs in the eye region" id="ABBRID0EL1AG" xlink:type="simple">PME-PME</abbrev> 0.32. Chelicera: 1.05 long/0.33 wide. Endite: 0.50 long/0.34 wide. Labium: 0.26 long/0.34 wide. Sternum: 0.89 long/1.07 wide. Legs: I 46.60 (11.90, 0.74, 11.87, 19.79, 2.30), II 31.16 (8.56, 0.74, 7.80, 12.51, 1.55), III 21.66 (6.31, 0.62, 5.24, 8.31, 1.18), IV 28.35 (8.35, 0.64, 7.13, 10.88, 1.35), tibia I <abbrev xmlns:xlink="http://www.w3.org/1999/xlink" xlink:title="length/diameter in the leg measurement" id="ABBRID0EP1AG" xlink:type="simple">L/d</abbrev> 62. Palp: 3.31 (0.56, 0.40, 1.04, -, 1.31). Abdomen: 3.75 long/1.52 wide.</p><p>Carapace pale yellowish brown, cephalic region with pale blackish brown median and marginal bands, thoracic region with pale blackish brown radial and marginal bands (Fig. <xref ref-type="fig" rid="F7">7A</xref>). Chelicera with three apophyses; blunt proximo-lateral apophysis protruding diagonally upward out of chelicera, small and pointed frontal apophysis slightly protruding downward, and thick and pointed distal apophysis slightly protruding diagonally downward (Fig. <xref ref-type="fig" rid="F7">7C, D</xref>). Legs yellowish brown, retrolateral trichobothrium on tibia I at 6% proximally, tarsus I with 30 pseudosegments, femora, tibiae, and metatarsi with one or two pale to dark blackish brown proximal and distal annuli, leg formula I-II-IV-III.</p><p>Abdomen elliptical, turbid gray with a long cardiac pattern and many black irregular spots (Fig. <xref ref-type="fig" rid="F7">7A</xref>). Palp (Fig. <xref ref-type="fig" rid="F7">7H–K</xref>): trochanter with blunt and finger-like retrolatero-ventral apophysis, shorter than femur; palpal tibia with a finger-shaped prolatero-ventral modification hidden by uncus; bulb pale yellowish brown, pocket-shaped; uncus dark blackish brown and rectangular with rounded edge having fine scales, protruding triangularly on one side, edge finely serrated, pseudo-appendix hook-shaped (Fig. <xref ref-type="fig" rid="F7">7H, K</xref>); embolus thick and weakly sclerotized with some semitransparent fringed distal processes and oblique broad tip, slightly curved (Fig. <xref ref-type="fig" rid="F7">7H, K</xref>); procursus large and long, brown with blackish brown margin, ventral knee roundly swollen, two apophyses and one process present, prolateral apophysis with two pointed and one serrated tips (numbered 1 in Fig. <xref ref-type="fig" rid="F7">7H, I</xref>), ventral membranous process white, membranous, and strongly curved (numbered 2 in Fig. <xref ref-type="fig" rid="F7">7H, I</xref>), ventrodistal apophysis claw-shaped and slightly curved (numbered 3 in Fig. <xref ref-type="fig" rid="F7">7H–J</xref>), one thin and recumbent dorsal spine present (Fig. <xref ref-type="fig" rid="F8">8E</xref>).</p><fig id="F8" position="float" orientation="portrait"><object-id xmlns:xlink="http://www.w3.org/1999/xlink" content-type="doi" xlink:type="simple">10.3897/zookeys.1178.104780.figure8</object-id><object-id xmlns:xlink="http://www.w3.org/1999/xlink" content-type="arpha" xlink:type="simple">7D7BDE1A-CC38-54B1-9844-280582175820</object-id><label>Figure 8.</label><caption><p>Dorsal spines of procursus <bold>A</bold><italic><tp:taxon-name><tp:taxon-name-part taxon-name-part-type="genus" reg="Pholcus">Pholcus</tp:taxon-name-part><tp:taxon-name-part taxon-name-part-type="species" reg="duryun">duryun</tp:taxon-name-part></tp:taxon-name></italic> sp. nov. <bold>B</bold><italic><tp:taxon-name><tp:taxon-name-part taxon-name-part-type="genus" reg="Pholcus">Pholcus</tp:taxon-name-part><tp:taxon-name-part taxon-name-part-type="species" reg="hwaam">hwaam</tp:taxon-name-part></tp:taxon-name></italic> sp. nov. <bold>C</bold><italic><tp:taxon-name><tp:taxon-name-part taxon-name-part-type="genus" reg="Pholcus">Pholcus</tp:taxon-name-part><tp:taxon-name-part taxon-name-part-type="species" reg="mohang">mohang</tp:taxon-name-part></tp:taxon-name></italic> sp. nov. <bold>D</bold><italic><tp:taxon-name><tp:taxon-name-part taxon-name-part-type="genus" reg="Pholcus">Pholcus</tp:taxon-name-part><tp:taxon-name-part taxon-name-part-type="species" reg="worak">worak</tp:taxon-name-part></tp:taxon-name></italic> sp. nov. <bold>E</bold><italic><tp:taxon-name><tp:taxon-name-part taxon-name-part-type="genus" reg="Pholcus">Pholcus</tp:taxon-name-part><tp:taxon-name-part taxon-name-part-type="species" reg="yangpyeong">yangpyeong</tp:taxon-name-part></tp:taxon-name></italic> sp. nov. (<bold>A, D</bold> prolateral view <bold>B, C, E</bold> frontal view, arrows indicate dorsal spines). Scale bars: 0.3 mm.</p></caption><graphic xmlns:xlink="http://www.w3.org/1999/xlink" xlink:href="zookeys-1178-097_article-104780__-g008.jpg" position="float" orientation="portrait" xlink:type="simple" id="oo_901067.jpg"><uri content-type="original_file" xlink:type="simple">https://binary.pensoft.net/fig/901067</uri></graphic></fig><p><bold>Female</bold> (paratype). General appearance similar to male, habitus as in Fig. <xref ref-type="fig" rid="F7">7B</xref>. Total length 4.54. Carapace: 1.53 long/1.66 wide. Eyes: AER 0.69, PER 0.76, <abbrev xmlns:xlink="http://www.w3.org/1999/xlink" xlink:title="anterior lateral eye" id="ABBRID0EZ5AG" xlink:type="simple">ALE</abbrev> 0.19, <abbrev xmlns:xlink="http://www.w3.org/1999/xlink" xlink:title="anterior median eye" id="ABBRID0E45AG" xlink:type="simple">AME</abbrev> 0.13, <abbrev xmlns:xlink="http://www.w3.org/1999/xlink" xlink:title="posterior lateral eye" id="ABBRID0EB6AG" xlink:type="simple">PLE</abbrev> 0.18, <abbrev xmlns:xlink="http://www.w3.org/1999/xlink" xlink:title="posterior median eye" id="ABBRID0EF6AG" xlink:type="simple">PME</abbrev> 0.17, <abbrev xmlns:xlink="http://www.w3.org/1999/xlink" xlink:title="distance between ALE-PLE" id="ABBRID0EJ6AG" xlink:type="simple">ALE-PLE</abbrev> contiguous, <abbrev xmlns:xlink="http://www.w3.org/1999/xlink" xlink:title="distance between ALE-AME" id="ABBRID0EN6AG" xlink:type="simple">ALE-AME</abbrev> 0.05, <abbrev xmlns:xlink="http://www.w3.org/1999/xlink" xlink:title="distance between AMEs" id="ABBRID0ER6AG" xlink:type="simple">AME-AME</abbrev> 0.06, <abbrev xmlns:xlink="http://www.w3.org/1999/xlink" xlink:title="distance between AME-PME" id="ABBRID0EV6AG" xlink:type="simple">AME-PME</abbrev> 0.07, <abbrev xmlns:xlink="http://www.w3.org/1999/xlink" xlink:title="posterior median eye" id="ABBRID0EZ6AG" xlink:type="simple">PME</abbrev>-<abbrev xmlns:xlink="http://www.w3.org/1999/xlink" xlink:title="posterior lateral eye" id="ABBRID0E46AG" xlink:type="simple">PLE</abbrev> 0.05, <abbrev xmlns:xlink="http://www.w3.org/1999/xlink" xlink:title="distance between PMEs in the eye region" id="ABBRID0EBABG" xlink:type="simple">PME-PME</abbrev> 0.24. Chelicera: 0.93 long/0.30 wide. Endite: 0.49 long/0.27 wide. Labium: 0.25 long/0.32 wide. Sternum: 0.82 long/1.01 wide. Legs: I 32.38 (8.16, 0.56, 8.18, 13.15, 2.33), II 21.71 (5.96, 0.58, 5.47, 8.34, 1.36), III 15.90 (4.60, 0.57, 3.74, 5.90, 1.09), IV 21.73 (6.41, 0.54, 5.46, 7.97, 1.35), tibia I <abbrev xmlns:xlink="http://www.w3.org/1999/xlink" xlink:title="length/diameter in the leg measurement" id="ABBRID0EFABG" xlink:type="simple">L/d</abbrev> 49. Palp: 1.31 (0.42, 0.18, 0.24, -, 0.47). Abdomen: 3.01 long/1.36 wide. Epigynum: 1.10 wide.</p><p>Legs yellowish brown, femora, tibiae, and metatarsi with one or two pale blackish brown proximal and distal annuli, leg formula I-IV≒II-III. Epigynum (Fig. <xref ref-type="fig" rid="F7">7E, F</xref>): sclerotized and protruding anteromedially, anterior epigynal plate strongly protruding, anterior arch with median portion slightly recurved, anterior epigynal plate and posterior epigynal plate far apart, both sides of median portion sclerotized; small and short knob with a blunt tip. Internal genitalia (Fig. <xref ref-type="fig" rid="F7">7G</xref>): pore plates rectangular and far apart from each other.</p></tp:treatment-sec><tp:treatment-sec sec-type="variation" id="SECID0ETABG"><title>Variation.</title><p>Tibia I in six paratype males (<named-content xmlns:xlink="http://www.w3.org/1999/xlink" content-type="dwc:institutional_code" xlink:title="National Institute of Biological Resources, Incheon, South Korea" xlink:href="http://grbio.org/institution/national-institute-biological-resources-0" xlink:type="simple">NIBR</named-content> #NUHGIV00000000041–46): 11.38 ± 0.87 (11.61, 11.13, 12.47, 11.63, missing, 10.08). Tibia I in other four paratype female (<named-content xmlns:xlink="http://www.w3.org/1999/xlink" content-type="dwc:institutional_code" xlink:title="National Institute of Biological Resources, Incheon, South Korea" xlink:href="http://grbio.org/institution/national-institute-biological-resources-0" xlink:type="simple">NIBR</named-content> #NUHGIV00000000048–51): 8.39 ± 0.71 (8.42, 9.13, 7.42, 8.59).</p></tp:treatment-sec><tp:treatment-sec sec-type="habitat" id="SECID0EBBBG"><title>Habitat.</title><p>Rock walls and under rocks in mountainous mixed forest (Fig. <xref ref-type="fig" rid="F1">1F</xref>).</p></tp:treatment-sec><tp:treatment-sec sec-type="distribution" id="SECID0ELBBG"><title>Distribution.</title><p>South Korea (Yangpyeong-gun, Gyeonggi-do) (Fig. <xref ref-type="fig" rid="F1">1A</xref>).</p></tp:treatment-sec><tp:treatment-sec sec-type="etymology" id="SECID0EVBBG"><title>Etymology.</title><p>The specific name is a noun in apposition referred to the type locality, Yangpyeong-gun.</p></tp:treatment-sec><tp:treatment-sec><!--Section generated to contain objects referenced in tp:taxon-treatment.--><fig id="F1" position="float" orientation="portrait"><object-id xmlns:xlink="http://www.w3.org/1999/xlink" content-type="doi" xlink:type="simple">10.3897/zookeys.1178.104780.figure1</object-id><object-id xmlns:xlink="http://www.w3.org/1999/xlink" content-type="arpha" xlink:type="simple">14BC1092-0007-5668-8FF7-312C6DF4790F</object-id><label>Figure 1.</label><caption><p>Distribution map and habitats of new <italic><tp:taxon-name><tp:taxon-name-part taxon-name-part-type="genus" reg="Pholcus">Pholcus</tp:taxon-name-part></tp:taxon-name></italic> spiders <bold>A</bold> distribution of the new <italic><tp:taxon-name><tp:taxon-name-part taxon-name-part-type="genus" reg="Pholcus">Pholcus</tp:taxon-name-part></tp:taxon-name></italic> spiders in South Korea <bold>B</bold> habitat of <italic><tp:taxon-name><tp:taxon-name-part taxon-name-part-type="genus" reg="Pholcus">Pholcus</tp:taxon-name-part><tp:taxon-name-part taxon-name-part-type="species" reg="duryun">duryun</tp:taxon-name-part></tp:taxon-name></italic> sp. nov. <bold>C</bold> habitat of <italic><tp:taxon-name><tp:taxon-name-part taxon-name-part-type="genus" reg="Pholcus">Pholcus</tp:taxon-name-part><tp:taxon-name-part taxon-name-part-type="species" reg="hwaam">hwaam</tp:taxon-name-part></tp:taxon-name></italic> sp. nov. <bold>D</bold> habitat of <italic><tp:taxon-name><tp:taxon-name-part taxon-name-part-type="genus" reg="Pholcus">Pholcus</tp:taxon-name-part><tp:taxon-name-part taxon-name-part-type="species" reg="mohang">mohang</tp:taxon-name-part></tp:taxon-name></italic> sp. nov. <bold>E</bold> habitat of <italic><tp:taxon-name><tp:taxon-name-part taxon-name-part-type="genus" reg="Pholcus">Pholcus</tp:taxon-name-part><tp:taxon-name-part taxon-name-part-type="species" reg="worak">worak</tp:taxon-name-part></tp:taxon-name></italic> sp. nov. <bold>F</bold> habitat of <italic><tp:taxon-name><tp:taxon-name-part taxon-name-part-type="genus" reg="Pholcus">Pholcus</tp:taxon-name-part><tp:taxon-name-part taxon-name-part-type="species" reg="yangpyeong">yangpyeong</tp:taxon-name-part></tp:taxon-name></italic> sp. nov.</p></caption><graphic xmlns:xlink="http://www.w3.org/1999/xlink" xlink:href="zookeys-1178-097_article-104780__-g001.jpg" position="float" orientation="portrait" xlink:type="simple" id="oo_901060.jpg"><uri content-type="original_file" xlink:type="simple">https://binary.pensoft.net/fig/901060</uri></graphic></fig></tp:treatment-sec></tp:taxon-treatment>
